# Supplementary material for: Immune Gene Expression Covaries with Gut Microbiome Composition in Stickleback
Source: mBio. 2021 May 4;12(3):e00145-21. doi: 10.1128/mBio.00145-21 (PMC8262870; doi:10.1128/mBio.00145-21)
Supplement: DATA SET S1 [file mbio.00145-21-sd001.xlsx]

## Sheet: SupplementaryFile1
Transcript ID	spID	Protein	pvalue	tau value
ENSGACT00000000022.1	P80977	Cytochrome c oxidase subunit 6C-1	0.0124603	-0.0975807
ENSGACT00000000097.1	O94880	PHD finger protein 14	0.030398	0.0996486
ENSGACT00000000107.1	P35244	Replication protein A 14 kDa subunit	0.00394805	-0.118291
ENSGACT00000000135.1	Q8UW64	Proteasome subunit beta type-9	0.011693	0.0984571
ENSGACT00000000198.1	O19477	Major histocompatibility complex class I-related gene protein	0.00937997	0.119478
ENSGACT00000000201.1	P13752	BOLA class I histocompatibility antigen, alpha chain BL3-6	0.0231462	-0.107338
ENSGACT00000000213.1	Q5ZHQ2	Galectin-related protein	0.0156112	0.103352
ENSGACT00000000252.1	O60499	Syntaxin-10	0.00866323	-0.105009
ENSGACT00000000282.1	Q9QXE5	Thymus-specific serine protease	0.0423825	-0.0852281
ENSGACT00000000289.1	P07092	Glia-derived nexin	0.0146486	-0.0953205
ENSGACT00000000302.1	Q8IWU5	Extracellular sulfatase Sulf-2	0.00879541	0.10231
ENSGACT00000000312.1	Q5RA50	Protein FAM124A	0.0428354	-0.0965385
ENSGACT00000000317.1	Q98989	Stonustoxin subunit alpha	0.0237801	-0.106034
ENSGACT00000000324.1	P20273	B-cell receptor CD22	0.0415926	0.0795692
ENSGACT00000000336.1	Q9NSD9	Phenylalanine--tRNA ligase beta subunit	0.0179623	-0.11005
ENSGACT00000000342.1	Q8BHR2	Ecto-NOX disulfide-thiol exchanger 1	0.00801237	-0.106129
ENSGACT00000000343.1	P35236	Tyrosine-protein phosphatase non-receptor type 7	0.00471296	-0.110358
ENSGACT00000000375.1	O43502	DNA repair protein RAD51 homolog 3	0.0147221	-0.104434
ENSGACT00000000387.1	P53482	Actin, alpha skeletal muscle B	0.00500774	0.109598
ENSGACT00000000411.1			0.0341251	-0.100814
ENSGACT00000000424.1	Q14CX7	N-alpha-acetyltransferase 25, NatB auxiliary subunit	0.0385578	0.0807906
ENSGACT00000000444.1	P45880	Voltage-dependent anion-selective channel protein 2	0.0201245	-0.0907602
ENSGACT00000000445.1	P20755	RLA class II histocompatibility antigen, DP alpha-1 chain	0.0063714	0.106573
ENSGACT00000000450.1	P18468	H-2 class II histocompatibility antigen, I-A beta chain	0.00375457	0.113171
ENSGACT00000000465.1	Q8IXX5	Transmembrane protein 183A	0.0437058	0.078761
ENSGACT00000000483.1	Q60519	Semaphorin-5B	0.00787999	-0.114052
ENSGACT00000000486.1	Q14164	Inhibitor of nuclear factor kappa-B kinase subunit epsilon	0.0349345	0.100024
ENSGACT00000000497.1	Q3ZBP1	Creatine kinase S-type, mitochondrial	0.0287687	0.0967542
ENSGACT00000000511.1	Q9DE66	Keratocan	0.00463605	0.110811
ENSGACT00000000530.1	O70617	Inward rectifier potassium channel 13	0.0458398	-0.0905834
ENSGACT00000000542.1	Q8VE22	28S ribosomal protein S23, mitochondrial	0.0352345	-0.0891272
ENSGACT00000000552.1	Q8N554	Zinc finger protein 276	0.0483839	-0.0777761
ENSGACT00000000554.1	P13236	C-C motif chemokine 4	4.76e-07	0.196876
ENSGACT00000000562.1	Q5FVR5	Acyl-coenzyme A amino acid N-acyltransferase 2	0.02481	0.087696
ENSGACT00000000565.1	P50114	Protein S100-B	0.0493892	0.0914714
ENSGACT00000000579.1	Q9Y2B5	VPS9 domain-containing protein 1	0.0293037	-0.0917299
ENSGACT00000000584.1	Q8IUW3	Spermatogenesis-associated protein 2-like protein	0.0284076	-0.0974734
ENSGACT00000000598.1	Q9QXT0	Protein canopy homolog 2	0.0271034	-0.0999947
ENSGACT00000000614.1	P35250	Replication factor C subunit 2	0.00846208	-0.103122
ENSGACT00000000628.1	P16885	1-phosphatidylinositol 4,5-bisphosphate phosphodiesterase gamma-2	0.0424874	0.0792223
ENSGACT00000000634.1	Q8NDH3	Probable aminopeptidase NPEPL1	0.0102264	0.119532
ENSGACT00000000648.1	Q8IXH7	Negative elongation factor C/D	0.0296162	0.0849479
ENSGACT00000000668.1	Q8TCT9	Minor histocompatibility antigen H13	0.0452429	0.0947218
ENSGACT00000000671.1	Q8TCT9	Minor histocompatibility antigen H13	0.0045248	-0.131243
ENSGACT00000000693.1	Q9H611	ATP-dependent DNA helicase PIF1	0.0280597	0.0857822
ENSGACT00000000701.1	Q98917	Melanocyte protein PMEL	0.00168125	-0.123975
ENSGACT00000000706.1	P31393	Plasticin	0.0416811	0.0799643
ENSGACT00000000713.1	Q9JHI0	Matrix metalloproteinase-19	0.0331377	0.0852707
ENSGACT00000000717.1	P51687	Sulfite oxidase, mitochondrial	0.0311267	0.101962
ENSGACT00000000727.1	P51910	Apolipoprotein D	0.0301736	-0.103069
ENSGACT00000000741.1			0.0194179	-0.108888
ENSGACT00000000758.1	Q6NZS4	tRNA-splicing ligase RtcB homolog	0.0306947	-0.0843885
ENSGACT00000000775.1	O75581	Low-density lipoprotein receptor-related protein 6	0.00794393	0.125993
ENSGACT00000000776.1	Q9ULL4	Plexin-B3	0.042704	-0.0942476
ENSGACT00000000835.1	Q0P5L5	Formylglycine-generating enzyme	0.02142	0.0899123
ENSGACT00000000840.1	O57478	Ferrochelatase, mitochondrial	0.00018753	-0.148917
ENSGACT00000000861.1	Q08DA8	Cyclic AMP-dependent transcription factor ATF-1	0.0350436	0.0823128
ENSGACT00000000869.1	F1QH17	Protein-methionine sulfoxide oxidase mical3a	0.00257453	-0.117735
ENSGACT00000000930.1	P22777	Plasminogen activator inhibitor 1	0.0373929	0.0985451
ENSGACT00000000952.1	P09917	Arachidonate 5-lipoxygenase	0.0282295	-0.08568
ENSGACT00000000957.2	Q8IZL8	Proline-, glutamic acid- and leucine-rich protein 1	0.0307133	-0.0939179
ENSGACT00000000962.1	Q5RGJ5	CWF19-like protein 1	0.0012666	0.126133
ENSGACT00000000986.1	Q6PII3	Coiled-coil domain-containing protein 174	0.0427288	0.0791301
ENSGACT00000000993.1	Q5R3F8	Protein phosphatase 1 regulatory subunit 29	0.0447589	-0.0881224
ENSGACT00000001000.1	Q9HCU0	Endosialin	0.0161493	0.110347
ENSGACT00000001008.1	Q5PU49	Protein kinase C delta type	0.0187734	-0.0917687
ENSGACT00000001064.1	Q66H84	MAP kinase-activated protein kinase 3	0.0337342	-0.0829392
ENSGACT00000001065.1	O95759	TBC1 domain family member 8	0.040877	-0.0900147
ENSGACT00000001079.1	P31579	Low choriolytic enzyme	0.0319686	-0.0919836
ENSGACT00000001080.1	A0ZSK3	Neoverrucotoxin subunit alpha	0.0377792	-0.0850673
ENSGACT00000001099.1	Q91X20	Set1/Ash2 histone methyltransferase complex subunit ASH2	0.0285555	-0.0942163
ENSGACT00000001108.1	Q9QZH3	Peptidyl-prolyl cis-trans isomerase E	0.0247762	0.0876635
ENSGACT00000001124.1	P81018	Ladderlectin	0.00607625	0.11335
ENSGACT00000001126.1	P81018	Ladderlectin	0.00227755	0.119536
ENSGACT00000001127.1	Q7SXW4	ER membrane protein complex subunit 3	0.0284402	0.0858152
ENSGACT00000001133.1	A6QR55	Ubiquitin carboxyl-terminal hydrolase 4	0.0498315	-0.0766178
ENSGACT00000001161.1	Q8TBZ6	tRNA methyltransferase 10 homolog A	0.0255325	-0.10645
ENSGACT00000001162.1			0.000100412	0.161922
ENSGACT00000001168.1	Q9GM70	Serine/threonine-protein kinase 17A	0.00266358	0.130684
ENSGACT00000001187.1	Q923X8	Trace amine-associated receptor 7b	0.0394362	-0.0860741
ENSGACT00000001204.1	Q2T9W2	THUMP domain-containing protein 3	0.0335504	-0.092695
ENSGACT00000001226.1	Q96I82	Kazal-type serine protease inhibitor domain-containing protein 1	0.00799246	-0.103577
ENSGACT00000001242.1	Q503N9	Transcriptional adapter 2-beta	0.0425939	-0.0794514
ENSGACT00000001247.1	A6QLE5	NACHT, LRR and PYD domains-containing protein 3	0.0346581	-0.0965651
ENSGACT00000001251.1	P28022	Gamma-crystallin M3	0.0438596	-0.0934083
ENSGACT00000001291.1	Q8BZ64	Tectonic-1	0.0248522	0.0876173
ENSGACT00000001318.1	Q7RTR2	NLR family CARD domain-containing protein 3	0.02054	0.110317
ENSGACT00000001360.1	P14373	Zinc finger protein RFP	0.0432654	0.0814383
ENSGACT00000001362.1	P36633	Amiloride-sensitive amine oxidase	0.0326698	-0.0960711
ENSGACT00000001396.1	Q7TNS2	MICOS complex subunit Mic10	0.0165187	-0.0936138
ENSGACT00000001405.1			0.00601483	0.111332
ENSGACT00000001406.1	Q5R8Z8	Ras-related protein Rab-14	0.00699541	-0.111426
ENSGACT00000001425.1	O60706	ATP-binding cassette sub-family C member 9	0.0298383	0.0848277
ENSGACT00000001443.1	Q8VEM8	Phosphate carrier protein, mitochondrial	0.0208351	-0.0969593
ENSGACT00000001451.1	B5DGQ7	Beta-enolase	0.00374748	0.113198
ENSGACT00000001454.1	Q68EF8	Rap guanine nucleotide exchange factor-like 1	0.0181738	0.0928938
ENSGACT00000001460.1	P81018	Ladderlectin	0.0322444	0.101812
ENSGACT00000001487.1	Q8CJ40	Rootletin	0.0212311	0.0901873
ENSGACT00000001493.1	Q3MHN0	Proteasome subunit beta type-6	0.0470122	0.0775618
ENSGACT00000001519.1	Q9CX47	DNA repair protein XRCC2	0.0152335	0.0947669
ENSGACT00000001528.1			0.00556466	-0.130924
ENSGACT00000001531.1	Q7Z2Y8	Interferon-induced very large GTPase 1	0.0338353	0.0828663
ENSGACT00000001536.1	Q9Y251	Heparanase	0.0146007	-0.0953666
ENSGACT00000001559.1	Q7RTR2	NLR family CARD domain-containing protein 3	0.00271852	-0.142656
ENSGACT00000001578.1	Q2KJ96	ADP-ribosylation factor-like protein 5A	0.0280601	0.0857723
ENSGACT00000001593.1	Q9NSY1	BMP-2-inducible protein kinase	0.00033107	-0.141382
ENSGACT00000001602.1	O60683	Peroxisome biogenesis factor 10	0.0423318	-0.0940143
ENSGACT00000001616.1	B2RRD7	Peregrin	0.00578001	0.107872
ENSGACT00000001623.1	A4D7T3	Ankyrin repeat, SAM and basic leucine zipper domain-containing protein 1	6.57e-05	0.161763
ENSGACT00000001629.1	Q08BL7	Glycerate kinase	0.003282	0.11481
ENSGACT00000001640.1	P33267	Cytochrome P450 2F2	0.0409728	0.096681
ENSGACT00000001664.1	Q921L7	HemK methyltransferase family member 1	2.22e-05	0.16602
ENSGACT00000001667.1	Q9WUE4	GATOR complex protein NPRL2	0.00471296	-0.110358
ENSGACT00000001680.1	P04223	H-2 class I histocompatibility antigen, K-K alpha chain	0.0262259	0.10524
ENSGACT00000001692.1	Q0V967	F-box only protein 5	0.00501595	-0.110602
ENSGACT00000001714.1	A6QLE5	NACHT, LRR and PYD domains-containing protein 3	0.0148667	0.102108
ENSGACT00000001721.1	A6QLE5	NACHT, LRR and PYD domains-containing protein 3	0.0460243	-0.0940604
ENSGACT00000001747.1	Q569L8	Centromere protein J	0.0353513	-0.0821744
ENSGACT00000001766.1	O93400	Actin, cytoplasmic 1	0.0375829	-0.0991155
ENSGACT00000001779.1	Q99NB1	Acetyl-coenzyme A synthetase 2-like, mitochondrial	0.0440086	-0.0862312
ENSGACT00000001793.1	O18734	Protein phosphatase 1 regulatory subunit 14A	0.00120707	-0.126506
ENSGACT00000001822.1	Q7TSJ6	Serine/threonine-protein kinase LATS2	0.0340654	0.083289
ENSGACT00000001907.1	A6QNT8	Protein transport protein Sec24A	0.0280018	0.0881544
ENSGACT00000001960.1	Q9JL15	Galectin-8	0.0288292	0.0853571
ENSGACT00000001976.1	A0JMR6	Histone H2A deubiquitinase MYSM1	0.0488093	0.0769524
ENSGACT00000001977.1	P39057	Dynein beta chain, ciliary	0.0033651	-0.115444
ENSGACT00000001994.1	P05107	Integrin beta-2	0.0455095	-0.091977
ENSGACT00000002023.1	Q5K651	Sterile alpha motif domain-containing protein 9	0.0053191	0.108836
ENSGACT00000002038.1	Q8JIY8	MKI67 FHA domain-interacting nucleolar phosphoprotein	0.0272236	-0.105261
ENSGACT00000002055.1	Q6P371	Hydroxyacid-oxoacid transhydrogenase, mitochondrial	0.0307403	0.0843664
ENSGACT00000002064.1	Q8K4P0	pre-mRNA 3' end processing protein WDR33	0.0333915	-0.0830748
ENSGACT00000002068.1	Q9CSV6	Vesicle transport protein SFT2C	0.0138761	-0.0960982
ENSGACT00000002073.1	Q8QFX6	Neuropilin-1a	0.00291991	-0.116229
ENSGACT00000002097.1	Q7ZUZ0	COP9 signalosome complex subunit 8	0.00141195	-0.124657
ENSGACT00000002120.1	P19382	Protein snail homolog Sna	0.0328887	-0.101692
ENSGACT00000002129.1	O96006	Zinc finger BED domain-containing protein 1	0.00341066	0.127808
ENSGACT00000002184.1	Q6EKJ0	General transcription factor II-I repeat domain-containing protein 2B	0.0180059	-0.102042
ENSGACT00000002200.1	Q05144	Ras-related C3 botulinum toxin substrate 2	0.0404822	-0.0800065
ENSGACT00000002202.1	Q05144	Ras-related C3 botulinum toxin substrate 2	0.0462794	0.0943498
ENSGACT00000002236.1			0.00593032	0.107452
ENSGACT00000002253.1	Q7RTR2	NLR family CARD domain-containing protein 3	0.0413992	-0.0966414
ENSGACT00000002268.1	Q499U4	Dynein regulatory complex subunit 4	0.0021281	-0.139943
ENSGACT00000002274.1	O95171	Sciellin	0.0288063	-0.0939899
ENSGACT00000002275.1	P12387	Complement C3	0.00879508	0.102326
ENSGACT00000002295.1	A6QLP7	Translocon-associated protein subunit alpha	0.00110212	0.127425
ENSGACT00000002296.1			0.0372856	-0.0932638
ENSGACT00000002303.1	Q9CY50	Translocon-associated protein subunit alpha	0.0252611	0.105479
ENSGACT00000002320.1	Q767K6	Pre-mRNA-splicing factor ATP-dependent RNA helicase DHX16	0.0377732	0.0855666
ENSGACT00000002329.1	Q62760	Mitochondrial import receptor subunit TOM20 homolog	0.00847622	-0.116582
ENSGACT00000002330.1	Q5MD61	C-X-C chemokine receptor type 3	0.00190223	-0.126799
ENSGACT00000002334.1	P14373	Zinc finger protein RFP	0.00713991	-0.127476
ENSGACT00000002343.1	Q6P1Y8	Type II inositol 3,4-bisphosphate 4-phosphatase	0.00249557	-0.118088
ENSGACT00000002344.1	P0DOX8	Immunoglobulin lambda-1 light chain	0.0361398	0.093352
ENSGACT00000002345.1	A6QLE5	NACHT, LRR and PYD domains-containing protein 3	0.0129406	0.115486
ENSGACT00000002348.1	P0DOX8	Immunoglobulin lambda-1 light chain	0.0261527	-0.102543
ENSGACT00000002351.1			0.0356009	-0.082133
ENSGACT00000002354.1			0.0483055	0.0936484
ENSGACT00000002379.1	A6QLE5	NACHT, LRR and PYD domains-containing protein 3	0.0448067	-0.0954787
ENSGACT00000002386.1	O35586	Isopentenyl-diphosphate Delta-isomerase 1	0.0434592	0.0788624
ENSGACT00000002388.1	P28062	Proteasome subunit beta type-8	0.00033791	0.139971
ENSGACT00000002408.1	Q66KY3	Protein CutA homolog	0.011639	-0.102809
ENSGACT00000002427.1	Q5R4X4	Translocon-associated protein subunit alpha	0.0329466	-0.0837891
ENSGACT00000002430.1	A6QLE5	NACHT, LRR and PYD domains-containing protein 3	0.000217942	0.175342
ENSGACT00000002474.1	Q25060	LWamide neuropeptides	0.0264141	-0.0866948
ENSGACT00000002491.1	Q95460	Major histocompatibility complex class I-related gene protein	0.00681669	-0.105748
ENSGACT00000002496.1	O19477	Major histocompatibility complex class I-related gene protein	0.0276005	0.10236
ENSGACT00000002527.1	O19477	Major histocompatibility complex class I-related gene protein	0.027724	0.0859568
ENSGACT00000002549.1	Q06AU5	Ras-related protein Rab-32	0.00036355	0.142535
ENSGACT00000002553.1	Q9CXD6	Mitochondrial calcium uniporter regulator 1	0.0202517	-0.0906617
ENSGACT00000002562.1	Q98989	Stonustoxin subunit alpha	0.00642034	-0.128164
ENSGACT00000002563.1	P24798	Sodium/potassium-transporting ATPase subunit alpha-3	0.0209141	0.109993
ENSGACT00000002573.1	P04223	H-2 class I histocompatibility antigen, K-K alpha chain	0.0167951	0.111297
ENSGACT00000002576.1	Q5ZI82	P2Y purinoceptor 8	0.0497829	-0.0812338
ENSGACT00000002582.1	Q3SXY7	Leucine-rich repeat, immunoglobulin-like domain and transmembrane domain-containing protein 3	0.0486848	-0.0927792
ENSGACT00000002602.1	O15266	Short stature homeobox protein	0.0421552	-0.0796625
ENSGACT00000002641.1	B5XCA1	Adenylate kinase 2, mitochondrial	0.0327592	-0.0833737
ENSGACT00000002642.1	Q96PB7	Noelin-3	0.00557845	0.117696
ENSGACT00000002677.1	P20273	B-cell receptor CD22	0.00547627	-0.108467
ENSGACT00000002685.2	O42202	Neurogenic differentiation factor 1	0.0336293	-0.0986314
ENSGACT00000002691.1	O95372	Acyl-protein thioesterase 2	0.0176709	0.0926451
ENSGACT00000002735.1	Q90YT2	60S ribosomal protein L36	0.00677852	-0.10837
ENSGACT00000002753.2	P58421	Frizzled-5	0.0167567	-0.0934655
ENSGACT00000002754.1	P09131	P3 protein	0.0475429	-0.0894209
ENSGACT00000002762.1	Q86X83	COMM domain-containing protein 2	0.0429713	-0.0790378
ENSGACT00000002773.1	Q90YV7	60S ribosomal protein L11	0.0282073	-0.0896731
ENSGACT00000002779.1	Q9JJZ9	Cyclic nucleotide-gated cation channel beta-3	0.0387244	0.0807223
ENSGACT00000002812.1	Q7Z442	Polycystic kidney disease protein 1-like 2	0.0306036	0.0844346
ENSGACT00000002820.1			0.0291768	0.0851726
ENSGACT00000002821.1	Q923Y6	Trace amine-associated receptor 9	0.0274745	-0.103851
ENSGACT00000002830.1	Q08BN9	NXPE family member 3	0.00812618	-0.118223
ENSGACT00000002862.1	P97371	Proteasome activator complex subunit 1	0.00706573	0.105192
ENSGACT00000002871.1	P0C629	Olfactory receptor 10J4	0.03115	-0.0942303
ENSGACT00000002884.1	Q8VGS3	Olfactory receptor 1019	0.0293646	0.0892163
ENSGACT00000002887.1	Q3T0Q3	DNA-directed RNA polymerase II subunit RPB3	0.00582425	-0.107682
ENSGACT00000002899.1	C1BH56	Anamorsin	0.0364164	0.0821456
ENSGACT00000002907.1	Q9R0U0	Serine/arginine-rich splicing factor 10	0.00442235	-0.111296
ENSGACT00000002911.1	Q8BIG7	Catechol O-methyltransferase domain-containing protein 1	0.00361556	0.113633
ENSGACT00000002962.1	Q5R481	Septin-7	0.0434594	0.0788588
ENSGACT00000002976.1			0.00353441	0.113909
ENSGACT00000002984.1			0.0358694	0.0819438
ENSGACT00000002991.1	P29117	Peptidyl-prolyl cis-trans isomerase F, mitochondrial	0.00378159	-0.113529
ENSGACT00000003018.1	O95810	Caveolae-associated protein 2	0.00152247	-0.150227
ENSGACT00000003037.1	Q8WXS8	A disintegrin and metalloproteinase with thrombospondin motifs 14	0.00979144	-0.106012
ENSGACT00000003052.1	Q8TCA0	Leucine-rich repeat-containing protein 20	0.0219666	-0.0894686
ENSGACT00000003084.1	P12027	Polysialoglycoprotein	0.00726841	-0.105358
ENSGACT00000003121.1	Q4VV71	XK-related protein 8	0.0373775	-0.0816083
ENSGACT00000003127.1	O35927	Catenin delta-2	0.0393529	-0.0821471
ENSGACT00000003193.1	O42364	Apolipoprotein Eb	0.0480038	0.0843126
ENSGACT00000003211.1	O35711	Liprin-beta-2	0.0055314	-0.109311
ENSGACT00000003212.1	Q32L22	DNA-directed RNA polymerases I and III subunit RPAC1	0.0270622	0.0863258
ENSGACT00000003233.1			0.0126922	-0.107421
ENSGACT00000003248.1	B2ZGJ1	Choline O-acetyltransferase	0.029151	0.0921117
ENSGACT00000003257.2	Q5F356	Phosphatidylinositol 5-phosphate 4-kinase type-2 alpha	0.021519	-0.0898565
ENSGACT00000003273.1	Q66HG4	Aldose 1-epimerase	0.001217	0.14375
ENSGACT00000003281.1	Q08705	Transcriptional repressor CTCF	0.0245496	0.0878018
ENSGACT00000003287.1	Q5VZK9	F-actin-uncapping protein LRRC16A	0.0262941	-0.086765
ENSGACT00000003295.1	P45954	Short/branched chain specific acyl-CoA dehydrogenase, mitochondrial	0.0359738	0.0818976
ENSGACT00000003296.1	Q5TJE2	Zinc finger and BTB domain-containing protein 22	0.0236617	-0.105763
ENSGACT00000003310.1			0.00993057	-0.100829
ENSGACT00000003319.1	Q96KC8	DnaJ homolog subfamily C member 1	0.0363883	-0.087315
ENSGACT00000003348.1	Q61712	DnaJ homolog subfamily C member 1	0.00831285	-0.117074
ENSGACT00000003375.1	P84239	Histone H3	0.0460798	-0.094917
ENSGACT00000003408.1	P02264	Histone H2A	0.0401372	-0.0930996
ENSGACT00000003421.1	C0H8I2	N-lysine methyltransferase setd6	0.00331342	-0.114694
ENSGACT00000003464.1	Q99K70	Ras-related GTP-binding protein C	0.00320501	-0.117014
ENSGACT00000003470.1	Q8JFB7	ORM1-like protein 1	0.0457164	-0.078023
ENSGACT00000003471.1	Q5PQY6	Lon protease homolog 2, peroxisomal	0.0389042	-0.0811094
ENSGACT00000003481.1	Q32LQ3	Probable tRNA N6-adenosine threonylcarbamoyltransferase, mitochondrial	0.0457157	-0.078032
ENSGACT00000003487.1	Q4R4I6	Adenylyl cyclase-associated protein 1	0.00553628	-0.108328
ENSGACT00000003533.1	Q14765	Signal transducer and activator of transcription 4	0.014553	-0.0954127
ENSGACT00000003556.1	Q7ZVR1	WD repeat-containing protein 75	0.039713	-0.0804483
ENSGACT00000003580.1	A1XQX1	Neurexin-1a-beta	0.0187699	-0.110134
ENSGACT00000003617.1	B2ZHY2	G-protein coupled receptor 39	0.0269757	-0.08752
ENSGACT00000003620.1	Q66H42	Ly6/PLAUR domain-containing protein 1	0.0263102	0.104113
ENSGACT00000003644.1	Q5XI64	Monoacylglycerol lipase ABHD6	0.0102366	0.103999
ENSGACT00000003649.1	Q92734	Protein TFG	0.0340487	0.0889967
ENSGACT00000003650.1	Q5R9R4	60S ribosomal protein L7	0.0194788	-0.109579
ENSGACT00000003651.1	Q5XJX0	Protein jagunal homolog 1-A	0.025816	0.0872959
ENSGACT00000003668.1	O75688	Protein phosphatase 1B	0.0266375	-0.105309
ENSGACT00000003679.1	P52826	Carnitine O-acetyltransferase	0.000301641	0.141124
ENSGACT00000003711.1	Q503I2	Tripartite motif-containing 13	0.0361833	0.0818054
ENSGACT00000003740.1	Q5EA06	Gamma-aminobutyric acid receptor subunit pi	0.0424434	-0.0835212
ENSGACT00000003754.1	P06350	Histone H1	0.0019816	-0.120782
ENSGACT00000003755.1	O75112	LIM domain-binding protein 3	0.0130644	0.100594
ENSGACT00000003764.1	Q9D4J7	PHD finger protein 6	0.0101905	0.100447
ENSGACT00000003787.1	O00299	Chloride intracellular channel protein 1	0.00339753	-0.128623
ENSGACT00000003798.1			0.0176794	0.106783
ENSGACT00000003801.1	Q9ES28	Rho guanine nucleotide exchange factor 7	0.0481779	-0.0816891
ENSGACT00000003832.1			0.00777153	-0.103946
ENSGACT00000003835.1	Q9CZT4	DNA-directed RNA polymerase III subunit RPC5	0.00431218	-0.111465
ENSGACT00000003845.1	Q8BGC9	Protein CREG2	0.0084806	-0.1028
ENSGACT00000003883.1	P49116	Nuclear receptor subfamily 2 group C member 2	0.0404866	-0.082196
ENSGACT00000003885.1	P14735	Insulin-degrading enzyme	0.0441957	-0.0788266
ENSGACT00000003896.1	Q7T2B0	Choline transporter-like protein 4	0.0384471	-0.0808367
ENSGACT00000003907.1	Q13946	High affinity cAMP-specific 3',5'-cyclic phosphodiesterase 7A	0.0087802	-0.102332
ENSGACT00000003912.1	Q13946	High affinity cAMP-specific 3',5'-cyclic phosphodiesterase 7A	0.0101804	-0.122174
ENSGACT00000003922.1	Q3UH93	Plexin-D1	0.0121473	-0.0995646
ENSGACT00000003927.1	Q90339	Myosin heavy chain, fast skeletal muscle	0.0261326	0.0947625
ENSGACT00000003936.1			0.023954	-0.0881709
ENSGACT00000003949.1	Q16678	Cytochrome P450 1B1	0.0276521	0.093593
ENSGACT00000003953.1	Q8N5L8	Ribonuclease P protein subunit p25-like protein	0.00187396	-0.121428
ENSGACT00000003963.1	Q5E9H9	Mycophenolic acid acyl-glucuronide esterase, mitochondrial	0.00288002	0.117664
ENSGACT00000003976.1	Q6UWV6	Ectonucleotide pyrophosphatase/phosphodiesterase family member 7	0.0467921	-0.0915942
ENSGACT00000003985.1	Q4R5J4	Transgelin-3	0.023625	0.107694
ENSGACT00000003999.1	Q9UBC2	Epidermal growth factor receptor substrate 15-like 1	0.0419427	-0.0794803
ENSGACT00000004020.1	P83553	Dermatopontin	0.0107752	-0.11478
ENSGACT00000004022.1	P54996	Glucose-6-phosphate 1-dehydrogenase	0.040981	-0.084371
ENSGACT00000004052.1	Q9D709	Transmembrane protein 79	0.0126798	-0.0974991
ENSGACT00000004057.1	Q7T1N4	Acid-sensing ion channel 1	0.0334771	-0.0831284
ENSGACT00000004059.1	Q00342	Receptor-type tyrosine-protein kinase FLT3	0.000348774	0.139648
ENSGACT00000004061.1	Q00342	Receptor-type tyrosine-protein kinase FLT3	0.0126274	0.0973962
ENSGACT00000004083.1	Q02974	Ketohexokinase	0.0105568	0.100194
ENSGACT00000004112.1	Q9HD45	Transmembrane 9 superfamily member 3	0.0227327	0.107755
ENSGACT00000004169.1	P55058	Phospholipid transfer protein	0.00309321	-0.115524
ENSGACT00000004182.1	Q2WFL8	Protein shisa-2	0.0395548	-0.0962992
ENSGACT00000004186.1			0.00851023	0.102747
ENSGACT00000004187.1	A8E7G4	Protein FAM45A	0.0389501	-0.0957743
ENSGACT00000004212.1	Q6PHD9	Methanethiol oxidase	0.0276406	0.0860029
ENSGACT00000004219.1	Q9H8W3	Protein FAM204A	0.0160949	0.0952313
ENSGACT00000004223.1	O43390	Heterogeneous nuclear ribonucleoprotein R	0.0181858	-0.09223
ENSGACT00000004246.1	O35491	Dual specificity protein kinase CLK2	0.0489327	0.0769737
ENSGACT00000004270.1	Q9BW04	Specifically androgen-regulated gene protein	0.0486939	-0.089115
ENSGACT00000004273.1	O95470	Sphingosine-1-phosphate lyase 1	0.0132499	-0.0967284
ENSGACT00000004276.1	Q9ERR8	Zinc finger protein 319	0.0253558	-0.0925842
ENSGACT00000004305.1	Q9PV94	Small nuclear ribonucleoprotein-associated protein B'	0.0205721	-0.0904311
ENSGACT00000004313.1	Q6NUZ2	Protein tweety homolog 2-like	0.0430093	0.0793133
ENSGACT00000004324.1	Q15034	Probable E3 ubiquitin-protein ligase HERC3	0.0241668	-0.0902887
ENSGACT00000004343.1	O77775	Neutrophil cytosol factor 2	0.0415926	-0.0795692
ENSGACT00000004352.1	Q1LZF3	UPF0449 protein C19orf25 homolog	0.00750522	-0.111299
ENSGACT00000004393.1	Q86VF2	Immunoglobulin-like and fibronectin type III domain-containing protein 1	0.0489881	0.0849248
ENSGACT00000004397.1	P35031	Trypsin-1	0.0312334	0.101725
ENSGACT00000004407.1	O70258	Epsilon-sarcoglycan	0.00563762	0.108098
ENSGACT00000004430.1	P35034	Trypsin	0.0343154	0.083066
ENSGACT00000004449.1	P35032	Trypsin-2	0.0146516	0.0996754
ENSGACT00000004455.1	P23092	Transforming protein cbl	0.0388285	-0.0832459
ENSGACT00000004457.1	Q66HY7	Eukaryotic translation initiation factor 4E type 3	0.0067025	0.112097
ENSGACT00000004458.1	Q91061	Ictacalcin	0.00140618	0.124703
ENSGACT00000004485.1			0.0363537	-0.0830108
ENSGACT00000004487.1	Q1KKY3	Homeobox protein Hox-B13a	0.0325646	-0.0988075
ENSGACT00000004512.1	P55327	Tumor protein D52	0.0393201	-0.0848875
ENSGACT00000004536.1	O42364	Apolipoprotein Eb	0.0014947	0.124063
ENSGACT00000004537.1			0.0414518	0.0799154
ENSGACT00000004586.1	Q9Z255	Ubiquitin-conjugating enzyme E2 A	0.0376874	0.0989777
ENSGACT00000004609.1	Q9H4G4	Golgi-associated plant pathogenesis-related protein 1	0.0327708	-0.0960979
ENSGACT00000004612.1	Q91WC7	NIPA-like protein 2	0.0199403	0.105399
ENSGACT00000004614.1	Q9D659	V-type immunoglobulin domain-containing suppressor of T-cell activation	0.00527984	0.132177
ENSGACT00000004636.1			0.00796454	0.103623
ENSGACT00000004639.1	Q9Z0S2	LIM/homeobox protein Lhx2	0.00860046	-0.124716
ENSGACT00000004660.1	E7EY42	Phosphatidylserine synthase 2	0.024217	-0.0886002
ENSGACT00000004671.1	Q91VX9	Transmembrane protein 168	0.0229583	-0.0910761
ENSGACT00000004692.1	Q13231	Chitotriosidase-1	0.0387252	0.0967075
ENSGACT00000004743.1	O43847	Nardilysin	0.00758272	0.104269
ENSGACT00000004757.1	Q5U1W4	Lysosomal-associated transmembrane protein 4B	0.0211225	0.102727
ENSGACT00000004767.1	P00125	Cytochrome c1, heme protein, mitochondrial	0.00291999	-0.116216
ENSGACT00000004769.1	Q7T356	14-3-3 protein beta/alpha-B	0.0093432	0.101501
ENSGACT00000004781.1	Q7T2E8	Rho-related GTP-binding protein RhoA-C	0.0452382	-0.0823611
ENSGACT00000004818.1	A4IFA3	General transcription factor II-I repeat domain-containing protein 2	0.00399054	0.113031
ENSGACT00000004819.1	Q8BJU2	Tetraspanin-9	0.0271442	0.0862797
ENSGACT00000004828.1	Q1LVV0	Protein FAM83H	0.0360784	0.0818515
ENSGACT00000004838.1	Q9NPH0	Lysophosphatidic acid phosphatase type 6	0.000146039	-0.149632
ENSGACT00000004848.1	O19004	Serine/threonine-protein kinase A-Raf	0.0438373	0.0840401
ENSGACT00000004873.1	C1BK83	Nucleoporin SEH1	0.0283145	-0.0856339
ENSGACT00000004874.1	Q501R9	Next to BRCA1 gene 1 protein	0.0261348	0.0868572
ENSGACT00000004875.1	Q8TER0	Sushi, nidogen and EGF-like domain-containing protein 1	0.0420634	0.079425
ENSGACT00000004880.1	Q9Y3R5	Protein dopey-2	0.00526122	0.108974
ENSGACT00000004885.1	Q14520	Hyaluronan-binding protein 2	0.0172716	0.0988105
ENSGACT00000004892.1	Q6UXP7	Protein FAM151B	0.0295254	0.0850234
ENSGACT00000004925.1	Q5I0L3	Tyrosine--tRNA ligase, mitochondrial	0.0446371	-0.0784341
ENSGACT00000004935.1	Q9TUN9	Short transient receptor potential channel 1	0.0335928	0.100945
ENSGACT00000004944.1	A4K2U9	14-3-3 protein beta/alpha	0.000138986	0.148781
ENSGACT00000004955.1	Q5RKH3	Uncharacterized protein KIAA1143 homolog	0.00303609	-0.128508
ENSGACT00000004960.1	Q5XHI2	Uncharacterized protein KIAA1143 homolog	0.0142462	0.0957136
ENSGACT00000004972.1	Q9NX94	WW domain binding protein 1-like	0.022708	-0.0926503
ENSGACT00000004977.1	Q6NWF6	Keratin, type II cytoskeletal 8	0.0232468	-0.0938969
ENSGACT00000004994.1	P18520	Intermediate filament protein ON3	0.0148585	0.0962515
ENSGACT00000005001.1	Q3T083	Stromal cell-derived factor 2-like protein 1	0.0417966	0.0959636
ENSGACT00000005002.1	Q9NRH2	SNF-related serine/threonine-protein kinase	0.0113313	0.110627
ENSGACT00000005021.1	Q8BQ89	LIX1-like protein	0.0418708	-0.0962551
ENSGACT00000005023.1	A0JPB1	Immunoglobulin superfamily member 3	0.00777153	-0.103946
ENSGACT00000005027.1	P97573	Phosphatidylinositol 3,4,5-trisphosphate 5-phosphatase 1	0.0313391	0.0840656
ENSGACT00000005044.2	O54781	SRSF protein kinase 2	9.63e-05	-0.152287
ENSGACT00000005047.1	Q9NRM0	Solute carrier family 2, facilitated glucose transporter member 9	0.0229884	-0.104565
ENSGACT00000005090.1	Q8QHJ9	Interleukin-17 receptor D	0.0364181	0.0924975
ENSGACT00000005096.1	Q566Z6	Proline-rich protein 15-like protein B	0.00386794	-0.136418
ENSGACT00000005101.1	Q5REG4	Probable E3 ubiquitin-protein ligase DTX3	0.0403091	0.0800784
ENSGACT00000005104.1	A4IGP0	Protein Hikeshi	0.0296164	-0.084942
ENSGACT00000005123.1	Q8HY81	Cathepsin S	0.0158919	-0.114166
ENSGACT00000005130.1	Q99LM2	CDK5 regulatory subunit-associated protein 3	0.0292641	0.0851324
ENSGACT00000005204.1	Q96KP4	Cytosolic non-specific dipeptidase	0.00638128	0.121829
ENSGACT00000005222.2	Q7SZK7	Oral-facial-digital syndrome 1 protein homolog	0.0409467	0.079822
ENSGACT00000005232.1	P11966	Pyruvate dehydrogenase E1 component subunit beta, mitochondrial	0.0290896	0.0852188
ENSGACT00000005237.1	Q6DG99	BTB/POZ domain-containing protein KCTD6	0.0384001	0.0815189
ENSGACT00000005242.1	P0C872	Bifunctional peptidase and	0.00219669	0.119583
ENSGACT00000005265.1	H6D7E6	Protein TALPID3	0.00199743	0.12069
ENSGACT00000005286.1	Q14CM0	FERM and PDZ domain-containing protein 4	0.0198493	0.0911594
ENSGACT00000005301.1	Q8BFR6	AN1-type zinc finger protein 1	0.0302864	0.084597
ENSGACT00000005310.1	Q6DGR4	Protein HGH1 homolog	0.0390923	0.0869101
ENSGACT00000005328.1	Q7ZWL6	Repressor of RNA polymerase III transcription MAF1 homolog	0.00180039	0.121889
ENSGACT00000005381.1	Q3UHX0	Nucleolar protein 8	0.0461013	0.0778936
ENSGACT00000005395.1	Q5ZLR1	Protein wntless homolog	0.0382677	0.0810041
ENSGACT00000005408.1	Q99LW6	YY1-associated factor 2	0.0306727	-0.0903946
ENSGACT00000005429.1	P07607	Thymidylate synthase	0.0094077	-0.101409
ENSGACT00000005440.1	Q8BGS7	Choline/ethanolaminephosphotransferase 1	0.0227561	-0.103492
ENSGACT00000005443.1	P82013	Voltage-dependent anion-selective channel protein 2	0.0265534	0.0877235
ENSGACT00000005454.1	Q5R613	Sorting nexin-6	0.0107111	-0.0996564
ENSGACT00000005464.1	O15439	Multidrug resistance-associated protein 4	0.00244877	-0.141375
ENSGACT00000005474.1	P05091	Aldehyde dehydrogenase, mitochondrial	0.0259369	0.0869716
ENSGACT00000005497.1	P41585	Glucagon family neuropeptides	0.0220682	0.0985853
ENSGACT00000005541.1	O60478	Integral membrane protein GPR137B	0.00570952	0.10794
ENSGACT00000005542.1	Q9XSK7	Hepatoma-derived growth factor	0.0477412	-0.0775321
ENSGACT00000005561.1	Q6DH02	Probable 39S ribosomal protein L24, mitochondrial	0.0452581	-0.078689
ENSGACT00000005564.1	P14543	Nidogen-1	0.00799246	0.103577
ENSGACT00000005566.1	A0MGZ7	Heparan-sulfate 6-O-sulfotransferase 3-B	0.0223735	-0.107675
ENSGACT00000005622.1	Q08C76	Protein SSUH2 homolog	0.0369244	0.0814919
ENSGACT00000005670.1	Q92519	Tribbles homolog 2	0.0334299	-0.0882694
ENSGACT00000005677.1	Q9PWA1	Regulator of G-protein signaling 20	0.0239897	0.0881691
ENSGACT00000005697.1	Q9Y3Q4	Potassium/sodium hyperpolarization-activated cyclic nucleotide-gated channel 4	0.0040208	0.135266
ENSGACT00000005723.1	Q16819	Meprin A subunit alpha	0.00220955	-0.119543
ENSGACT00000005741.1	A1L244	Phosphatidylinositide phosphatase SAC1-B	0.0230126	-0.0887766
ENSGACT00000005766.1			0.0316068	0.0861806
ENSGACT00000005776.1	Q2TBX0	Zinc finger protein ZPR1	0.0350946	0.0822926
ENSGACT00000005805.1	Q6R5J2	Protein dispatched homolog 1	0.0385449	0.0936145
ENSGACT00000005807.1	Q9JHX4	Caspase-8	0.0112681	0.0989713
ENSGACT00000005809.1	Q5ZJH9	H/ACA ribonucleoprotein complex subunit DKC1	0.0186865	0.111247
ENSGACT00000005816.1	Q6NT76	Homeobox-containing protein 1	0.00115314	-0.15362
ENSGACT00000005855.1	Q80U23	Syntaphilin	0.0106841	0.114716
ENSGACT00000005869.1	Q92889	DNA repair endonuclease XPF	0.00180762	-0.121843
ENSGACT00000005895.1	Q68D51	DENN domain-containing protein 2C	0.000454217	-0.136927
ENSGACT00000005926.1	P01169	Somatostatin-1	0.0367236	0.0988105
ENSGACT00000005963.1	Q5RBR8	Eukaryotic translation initiation factor 4H	0.0092697	-0.120694
ENSGACT00000005969.1	Q8K0D0	Cyclin-dependent kinase 17	0.0268032	-0.0951251
ENSGACT00000005971.1	P23919	Thymidylate kinase	0.0488781	0.076916
ENSGACT00000006024.1	Q1KKS8	Homeobox protein Hox-D4a	0.0352041	-0.0931065
ENSGACT00000006026.1	Q8NAA4	Autophagy-related protein 16-2	0.00409569	-0.134418
ENSGACT00000006057.2	Q9IA18	Homeobox even-skipped homolog protein 2	0.029175	-0.0852001
ENSGACT00000006058.2	P50406	5-hydroxytryptamine receptor 6	0.0466838	-0.084333
ENSGACT00000006063.1	P17870	Beta-arrestin-1	0.0384808	-0.0949416
ENSGACT00000006109.1	Q6PKG0	La-related protein 1	5.21e-05	-0.158006
ENSGACT00000006200.1	Q6UXK2	Immunoglobulin superfamily containing leucine-rich repeat protein 2	0.00528032	-0.10894
ENSGACT00000006202.1	Q61333	Tumor necrosis factor alpha-induced protein 2	0.0415464	-0.0843895
ENSGACT00000006207.1	Q4V8K2	Beta-catenin-like protein 1	0.0310154	0.0842299
ENSGACT00000006208.1	P83886	Mannose-specific lectin	0.0320898	0.0836966
ENSGACT00000006210.1	P30617	Mannose-specific lectin	0.0457164	0.078023
ENSGACT00000006231.1			0.0458858	0.0829193
ENSGACT00000006251.1			0.00823333	-0.103186
ENSGACT00000006278.2	Q5ZI03	Corepressor interacting with RBPJ 1	0.0470118	0.0775671
ENSGACT00000006304.1	P12277	Creatine kinase B-type	0.0483387	0.0771005
ENSGACT00000006308.1	Q9PTN2	Vitamin D3 receptor A	0.048176	0.0786034
ENSGACT00000006309.1	Q4V8B0	Oxidation resistance protein 1	0.0153059	-0.0947469
ENSGACT00000006338.1	O75718	Cartilage-associated protein	0.0429095	0.0790745
ENSGACT00000006350.1	P37285	Kinesin light chain 1	0.00335818	-0.114787
ENSGACT00000006352.1	O75165	DnaJ homolog subfamily C member 13	0.0468182	0.0831442
ENSGACT00000006365.1	Q14117	Dihydropyrimidinase	0.00670039	0.116572
ENSGACT00000006383.1	Q7SY06	Very-long-chain	0.0127965	-0.0972117
ENSGACT00000006396.1	Q1JQD9	Lethal	0.0141583	-0.111764
ENSGACT00000006399.1	Q99K85	Phosphoserine aminotransferase	0.0308668	0.0850911
ENSGACT00000006432.1	Q90678	Platelet-activating factor acetylhydrolase	0.0247003	-0.0877157
ENSGACT00000006456.1	Q5ZLK1	DDB1- and CUL4-associated factor 13	0.0290896	-0.0852188
ENSGACT00000006469.1	Q8TDV0	Probable G-protein coupled receptor 151	0.0217079	-0.108769
ENSGACT00000006475.1	Q9JLN9	Serine/threonine-protein kinase mTOR	0.0325187	0.0834919
ENSGACT00000006494.1	P23229	Integrin alpha-6	0.012238	0.112477
ENSGACT00000006510.1	P29218	Inositol monophosphatase 1	0.0233687	0.0885766
ENSGACT00000006515.1	Q3T0N5	Mitogen-activated protein kinase 13	0.0315254	-0.0839733
ENSGACT00000006516.1	Q80ZS3	28S ribosomal protein S26, mitochondrial	0.0221677	0.0893921
ENSGACT00000006535.1	Q90YR4	40S ribosomal protein S10	0.0361833	0.0818054
ENSGACT00000006551.1	P28907	ADP-ribosyl cyclase/cyclic ADP-ribose hydrolase 1	0.00232117	0.118937
ENSGACT00000006567.1	P48771	Cytochrome c oxidase subunit 7A2, mitochondrial	0.0155431	0.0955642
ENSGACT00000006599.1	Q5FVQ0	Zinc transporter ZIP8	0.0255449	-0.0872022
ENSGACT00000006605.1	P32759	Alpha-1-antitrypsin homolog	0.000493423	-0.146188
ENSGACT00000006624.1	P32759	Alpha-1-antitrypsin homolog	0.00189514	0.127948
ENSGACT00000006671.1	Q7ZV00	Deubiquitinase OTUD6B	0.0381287	-0.0915117
ENSGACT00000006679.1	Q9UHR5	SAP30-binding protein	0.0135153	0.0964517
ENSGACT00000006684.2	Q6PCR6	Zinc finger RNA-binding protein	0.000367333	0.139119
ENSGACT00000006692.1	Q6PCR6	Zinc finger RNA-binding protein	0.016371	-0.11346
ENSGACT00000006735.1	Q6DBX4	Serine/threonine-protein kinase greatwall	0.0401341	-0.0847912
ENSGACT00000006743.1	Q92845	Kinesin-associated protein 3	0.00944713	0.102792
ENSGACT00000006763.1	A5PL98	Succinate dehydrogenase	0.0157581	-0.094561
ENSGACT00000006770.1	Q96SM3	Probable carboxypeptidase X1	0.0177232	0.0926695
ENSGACT00000006774.1	P02642	Troponin T, cardiac muscle isoforms	0.00374187	0.129829
ENSGACT00000006780.1	Q70J99	Protein unc-13 homolog D	0.0418891	-0.0794529
ENSGACT00000006781.1	Q6TEP1	Protein FAM91A1	0.0206366	0.0903912
ENSGACT00000006794.1	P26779	Prosaposin	0.0184776	0.0919994
ENSGACT00000006812.1	Q58EJ9	Mitochondrial amidoxime-reducing component 1	0.0181858	0.09223
ENSGACT00000006819.1	Q8BFW4	Tripartite motif-containing protein 65	0.0273774	0.102859
ENSGACT00000006826.1	Q93ZC9	Glucuronokinase 1	0.000411832	-0.137941
ENSGACT00000006840.1	O14649	Potassium channel subfamily K member 3	0.0181027	-0.111615
ENSGACT00000006847.1	Q504E7	SUZ domain-containing protein 1	0.0476712	0.0773365
ENSGACT00000006848.1	Q6P0Q8	Microtubule-associated serine/threonine-protein kinase 2	0.00923929	-0.102336
ENSGACT00000006876.1	P21127	Cyclin-dependent kinase 11B	0.0433338	0.0789322
ENSGACT00000006916.1	P62315	Small nuclear ribonucleoprotein Sm D1	0.00976962	-0.100902
ENSGACT00000006919.1	Q7T199	Potassium voltage-gated channel subfamily A member 10	0.044773	-0.0948491
ENSGACT00000006929.1	Q9I830	Potassium voltage-gated channel subfamily A member 2	0.0384148	-0.0906016
ENSGACT00000006939.1	Q5PQR5	U3 small nucleolar ribonucleoprotein protein IMP4	0.00558096	-0.108404
ENSGACT00000006964.1	Q5ZJL7	DNA damage-binding protein 2	0.000969964	-0.128833
ENSGACT00000007020.1	P27117	Ornithine decarboxylase	0.0296136	-0.0952694
ENSGACT00000007027.1	Q5U3Y5	Vesicle transport protein SFT2A	0.00905779	-0.101917
ENSGACT00000007030.1	Q8BQU7	Transmembrane protein 74	0.0214811	0.104308
ENSGACT00000007046.1	Q66I67	Intraflagellar transport protein 20 homolog	0.0239402	-0.08848
ENSGACT00000007062.1	P29317	Ephrin type-A receptor 2	0.00732013	-0.10473
ENSGACT00000007064.1	Q80U12	Small G protein signaling modulator 2	0.0063561	-0.111123
ENSGACT00000007073.1	Q9W6T7	Presenilin-1	0.00773589	-0.104361
ENSGACT00000007088.1	Q96T58	Msx2-interacting protein	0.0195003	0.0912152
ENSGACT00000007098.1	Q3B7H1	Glutamine amidotransferase-like class 1 domain-containing protein 1	0.0434631	-0.0833599
ENSGACT00000007123.1	Q8WYN3	Cysteine/serine-rich nuclear protein 3	0.000172834	-0.149982
ENSGACT00000007125.1	Q8JJ26	Homeobox protein SEBOX	0.0475889	-0.0914995
ENSGACT00000007147.1	P48730	Casein kinase I isoform delta	0.00983652	0.100821
ENSGACT00000007153.1	F1LW30	Netrin receptor UNC5D	0.0322797	-0.0863746
ENSGACT00000007156.1	A1A600	EF-hand calcium-binding domain-containing protein 4A	0.00130331	-0.126942
ENSGACT00000007168.1	Q5RDH6	Transferrin receptor protein 1	0.00537167	-0.121308
ENSGACT00000007172.1	A3KPR5	Cytochrome b ascorbate-dependent protein 3	0.0183664	-0.112119
ENSGACT00000007177.1	Q5RDH6	Transferrin receptor protein 1	0.0146925	0.114147
ENSGACT00000007184.1	P00129	Cytochrome b-c1 complex subunit 7	0.0327592	-0.0833737
ENSGACT00000007188.1	E1BYJ2	DNA mismatch repair protein Msh6	0.0182143	-0.0966282
ENSGACT00000007190.1	P87378	Adapter molecule crk	0.049	-0.0800551
ENSGACT00000007207.1	Q02844	Tryptase	0.00114419	0.127009
ENSGACT00000007222.1	Q29611	Battenin	0.00962936	-0.109937
ENSGACT00000007223.1	Q9QXS1	Plectin	0.046074	0.0839575
ENSGACT00000007228.1	Q29611	Battenin	0.00317609	0.136496
ENSGACT00000007238.1	Q8N239	Kelch-like protein 34	0.0257585	-0.102815
ENSGACT00000007246.2	Q53SF7	Cordon-bleu protein-like 1	0.0456496	0.0784215
ENSGACT00000007258.1	Q9WVK8	Cholesterol 24-hydroxylase	0.0374085	0.0812759
ENSGACT00000007260.1	O14764	Gamma-aminobutyric acid receptor subunit delta	0.0473322	-0.084917
ENSGACT00000007296.1			0.0435826	-0.0788072
ENSGACT00000007304.1	Q9HB75	p53-induced death domain-containing protein 1	0.0113789	-0.0989151
ENSGACT00000007355.1			0.00185284	0.132297
ENSGACT00000007379.1	C0HK23	L-rhamnose-binding lectin SML	0.00616984	0.106944
ENSGACT00000007388.1	Q7YRH6	Phosphatidylethanolamine N-methyltransferase	0.0126649	-0.0983462
ENSGACT00000007407.1	B3DJM5	Teashirt homolog 1	0.042244	0.0805977
ENSGACT00000007412.1	Q8N4Q0	Prostaglandin reductase 3	0.000579481	-0.134508
ENSGACT00000007420.1	O76090	Bestrophin-1	0.0336487	-0.086685
ENSGACT00000007429.1	O13008	Fatty acid-binding protein, heart	0.000688337	0.132545
ENSGACT00000007433.1	Q8TBN0	Guanine nucleotide exchange factor for Rab-3A	0.0120645	-0.0986874
ENSGACT00000007438.1	Q1KKY3	Homeobox protein Hox-B13a	0.00503625	0.12389
ENSGACT00000007465.1	P35285	Ras-related protein Rab-22A	0.0466881	-0.0790508
ENSGACT00000007476.1	A4IHD2	Helicase ARIP4	0.00613642	0.107032
ENSGACT00000007492.1	Q8R3T5	Syntaxin-binding protein 6	0.00748571	0.118642
ENSGACT00000007498.1	Q4R3D4	Elongation factor 1-delta	0.00495616	-0.120908
ENSGACT00000007517.1	O95800	Probable G-protein coupled receptor 75	0.0150602	0.108768
ENSGACT00000007522.1	P30884	Bone morphogenetic protein 2-B	0.0368109	-0.0980957
ENSGACT00000007538.1	Q5R5F2	Coatomer subunit zeta-1	0.024465	0.0902601
ENSGACT00000007548.1	Q9QXF8	Glycine N-methyltransferase	0.00414898	0.132403
ENSGACT00000007560.1	P29558	RNA-binding motif, single-stranded-interacting protein 1	0.00536903	0.114175
ENSGACT00000007570.1	P29558	RNA-binding motif, single-stranded-interacting protein 1	0.0110819	-0.120566
ENSGACT00000007575.1	A8WH74	CD302 antigen	0.0316188	-0.0839272
ENSGACT00000007585.1	Q9DGD9	Mitogen-activated protein kinase 8	0.00425704	0.135677
ENSGACT00000007604.1	A0AUS0	WD repeat, SAM and U-box domain-containing protein 1	0.0285027	-0.100474
ENSGACT00000007625.1	P97428	Regulator of G-protein signaling 16	0.0339344	-0.0828259
ENSGACT00000007636.1	P27446	Tyrosine-protein kinase Fyn	0.0388357	-0.0806781
ENSGACT00000007642.1	Q5RFD3	Proteasome activator complex subunit 3	0.0455113	-0.0931652
ENSGACT00000007660.1	Q8R431	Monoglyceride lipase	0.041963	-0.0862293
ENSGACT00000007664.1	P00515	cAMP-dependent protein kinase type II-alpha regulatory subunit	0.0428496	0.0790894
ENSGACT00000007671.1	Q3KQ77	EF-hand calcium-binding domain-containing protein 1	0.0195352	0.106935
ENSGACT00000007672.1	Q5E985	Hyaluronidase-1	0.0170668	0.101044
ENSGACT00000007675.1	Q93015	N-alpha-acetyltransferase 80	0.0362009	-0.0883056
ENSGACT00000007689.1	P60901	Proteasome subunit alpha type-6	0.0272264	0.0862335
ENSGACT00000007707.1	Q9JJL8	Serine--tRNA ligase, mitochondrial	0.0408302	-0.0798681
ENSGACT00000007713.1	Q27245	Putative aminopeptidase W07G4.4	0.0314321	0.0840195
ENSGACT00000007715.2	O43933	Peroxisome biogenesis factor 1	0.00121533	0.126595
ENSGACT00000007717.1	Q27245	Putative aminopeptidase W07G4.4	0.028404	-0.104468
ENSGACT00000007730.1	O97703	CD81 antigen	0.0476716	-0.0773311
ENSGACT00000007769.1	Q9CR86	Calcium-regulated heat stable protein 1	0.0387208	0.0933692
ENSGACT00000007776.1	A3KPA3	N-alpha-acetyltransferase 60	0.0312663	0.0850655
ENSGACT00000007794.1	Q5TZE2	Synapse differentiation-inducing gene protein 1-like	0.0248283	-0.0904779
ENSGACT00000007800.1	Q96NE9	FERM domain-containing protein 6	0.0485972	0.0770776
ENSGACT00000007801.1	Q8IXK2	Polypeptide N-acetylgalactosaminyltransferase 12	0.0487189	0.0816155
ENSGACT00000007816.1	A4IG42	TRPM8 channel-associated factor homolog	0.0209542	0.108847
ENSGACT00000007818.2	Q9R1C7	Pre-mRNA-processing factor 40 homolog A	0.0140142	0.0959443
ENSGACT00000007821.1	O42446	Deoxyribonuclease-1	0.0176911	0.092921
ENSGACT00000007823.1	A4IG42	TRPM8 channel-associated factor homolog	0.0493963	-0.0935129
ENSGACT00000007832.1	O43903	Growth arrest-specific protein 2	0.0433539	-0.0892406
ENSGACT00000007849.1	Q9Z1Y0	Rho-related GTP-binding protein RhoV	0.023625	-0.107694
ENSGACT00000007869.1	Q6ZNI0	Beta-1,3-galactosyl-O-glycosyl-glycoprotein beta-1,6-N-acetylglucosaminyltransferase 7	0.0203418	-0.094153
ENSGACT00000007885.1	P17433	Transcription factor PU.1	0.0351919	-0.0822958
ENSGACT00000007898.1	A6QR56	Aldehyde dehydrogenase family 16 member A1	0.029973	-0.103195
ENSGACT00000007920.1	P35289	Ras-related protein Rab-15	0.0377853	-0.0811472
ENSGACT00000007921.1	O76031	ATP-dependent Clp protease ATP-binding subunit clpX-like, mitochondrial	0.036925	-0.0814825
ENSGACT00000007938.1	Q02248	Catenin beta-1	0.0360694	0.0978158
ENSGACT00000007941.1	P52161	Protein max	0.00179556	-0.143095
ENSGACT00000007942.1	O35400	Sulfotransferase family cytosolic 2B member 1	0.0385951	0.0968547
ENSGACT00000007950.1	P85836	Ferritin, liver middle subunit	0.0140371	-0.0959267
ENSGACT00000007966.1			0.00295612	-0.11626
ENSGACT00000007970.1			0.0089659	-0.110438
ENSGACT00000007971.1	Q9UPV9	Trafficking kinesin-binding protein 1	0.0376864	0.0914883
ENSGACT00000007976.1	Q28178	Thrombospondin-1	0.0388917	-0.0806522
ENSGACT00000008002.1	P08911	Muscarinic acetylcholine receptor M5	0.0475803	-0.0895597
ENSGACT00000008014.1	Q4QY71	40S ribosomal protein SA	0.000573679	-0.135387
ENSGACT00000008018.1			0.0022482	0.119414
ENSGACT00000008034.1	Q32LQ4	Betaine--homocysteine S-methyltransferase 1	0.0483447	0.0794032
ENSGACT00000008039.1	P0CAT2	Mitochondrial glycine transporter B	0.00862819	-0.104326
ENSGACT00000008042.1	Q7ZTZ2	Probable ribosome biogenesis protein RLP24	0.000967928	-0.128854
ENSGACT00000008078.1	C0HBT3	E3 ubiquitin-protein ligase rnf146	0.0248544	-0.0939871
ENSGACT00000008090.1	P60487	Pyridoxal phosphate phosphatase	0.0402517	0.0800987
ENSGACT00000008103.1	Q8NBJ9	SID1 transmembrane family member 2	0.0241759	-0.107273
ENSGACT00000008119.1	Q9Y2G3	Probable phospholipid-transporting ATPase IF	0.0215602	-0.0897392
ENSGACT00000008127.1	Q5XGW6	Charged multivesicular body protein 4b	0.00358553	-0.117428
ENSGACT00000008133.1	P09693	T-cell surface glycoprotein CD3 gamma chain	0.0429274	0.0868927
ENSGACT00000008146.1	Q6P640	Actin, alpha cardiac muscle 1	0.0116801	0.100534
ENSGACT00000008150.1	P33610	DNA primase large subunit	0.0262306	0.104702
ENSGACT00000008155.1	Q1LWH4	Fanconi-associated nuclease 1	0.0194629	-0.0921346
ENSGACT00000008165.1	Q6GM21	PRELI domain containing protein 3A	0.0428585	-0.0792925
ENSGACT00000008189.1	Q6PBT6	GTP cyclohydrolase 1 feedback regulatory protein	0.0384533	-0.0885548
ENSGACT00000008213.1	Q96KN1	Protein FAM84B	0.0462957	0.0778163
ENSGACT00000008219.1			0.0020214	-0.120552
ENSGACT00000008224.1	Q9DCR2	AP-3 complex subunit sigma-1	0.0100063	-0.100579
ENSGACT00000008252.1			0.00845125	-0.102839
ENSGACT00000008270.1	Q969M2	Gap junction alpha-10 protein	0.00843661	-0.104274
ENSGACT00000008276.1	Q2TBI0	Lipopolysaccharide-binding protein	0.0166792	0.0934754
ENSGACT00000008290.1	Q5ZJA4	Actin-related protein 5	0.0209275	0.0979053
ENSGACT00000008300.1	P22003	Bone morphogenetic protein 5	2.03e-05	-0.184615
ENSGACT00000008337.1	P55345	Protein arginine N-methyltransferase 2	0.00895564	0.108065
ENSGACT00000008355.1	Q08BB5	CTD small phosphatase-like protein 2-A	0.0291768	0.0851726
ENSGACT00000008366.1			0.0156349	0.0943979
ENSGACT00000008370.1	Q9CSU0	Regulation of nuclear pre-mRNA domain-containing protein 1B	0.0022667	-0.120966
ENSGACT00000008375.1	Q5U2Q4	Protein mono-ADP-ribosyltransferase PARP16	0.00990342	-0.10075
ENSGACT00000008391.1	P09207	Tubulin beta-6 chain	0.0023713	-0.118745
ENSGACT00000008411.1	Q8K2Z8	Ubiquitin-conjugating enzyme E2 Q2	0.000450202	0.137019
ENSGACT00000008418.1	P79944	Eomesodermin	0.000505554	-0.159124
ENSGACT00000008462.1	B5X3W7	Choline transporter-like protein 2	0.0278569	-0.100714
ENSGACT00000008463.1	Q5XFN2	Desmin	0.0357235	0.0930823
ENSGACT00000008482.1	Q96KR6	Protein FAM210B, mitochondrial	0.0252734	-0.0873667
ENSGACT00000008487.1			0.00762989	0.124821
ENSGACT00000008504.1	O88956	Phospholipid phosphatase 1	0.0467506	0.077654
ENSGACT00000008518.1	Q99JB3	Alpha-	0.0249805	-0.106132
ENSGACT00000008537.1			0.0127539	0.0972645
ENSGACT00000008548.1	P32246	C-C chemokine receptor type 1	0.0199758	-0.101908
ENSGACT00000008550.1	Q5VTL7	Fibronectin type III domain-containing protein 7	0.038307	-0.0974127
ENSGACT00000008555.1	P56484	C-C chemokine receptor type 8	0.0403387	-0.0977278
ENSGACT00000008598.1	Q8IZ13	Protein ZBED8	0.0367071	0.0847792
ENSGACT00000008601.1	Q62445	Transcription factor Sp4	0.0107839	-0.0995641
ENSGACT00000008632.1	B0VYY3	Cytochrome c oxidase subunit 5A, mitochondrial	0.000696596	-0.133052
ENSGACT00000008638.1	Q9JJR5	A-kinase-interacting protein 1	0.0358173	-0.0819678
ENSGACT00000008641.1	Q9Y6G1	Transmembrane protein 14A	0.0131407	-0.0968426
ENSGACT00000008661.1	P47830	60S ribosomal protein L27a	0.00993819	0.100671
ENSGACT00000008679.1			0.0260042	-0.0953931
ENSGACT00000008682.1	Q9DBG7	Signal recognition particle receptor subunit alpha	0.0139912	-0.0959662
ENSGACT00000008693.1	Q7ZW11	Transmembrane protein 39B	0.0411122	0.0963687
ENSGACT00000008697.1	O93484	Collagen alpha-2	0.0236609	0.0883554
ENSGACT00000008711.2	Q6F2E3	Iroquois-class homeodomain protein irx-1	0.0090812	0.117843
ENSGACT00000008747.1			0.021905	-0.100813
ENSGACT00000008758.1	P45640	Somatolactin	0.0475115	0.0786767
ENSGACT00000008765.1	O70258	Epsilon-sarcoglycan	0.0361294	0.0818483
ENSGACT00000008769.1	P45640	Somatolactin	0.013434	0.11585
ENSGACT00000008775.1	O70258	Epsilon-sarcoglycan	0.0205174	-0.109314
ENSGACT00000008776.1	P01263	Calcitonin-1	0.0420311	-0.083505
ENSGACT00000008779.1	Q1RM55	PIH1 domain-containing protein 1	0.0270622	0.0863258
ENSGACT00000008795.1	Q9CQT2	RNA-binding protein 7	0.00874983	-0.102378
ENSGACT00000008830.1	Q9CXG3	Peptidyl-prolyl cis-trans isomerase-like 4	0.00404726	0.112249
ENSGACT00000008842.1	Q9ULJ8	Neurabin-1	0.0246288	-0.0886835
ENSGACT00000008863.1	Q9ULY5	C-type lectin domain family 4 member E	0.0450135	-0.0786534
ENSGACT00000008866.1	Q1LWL8	Protein L-Myc-1b	0.015333	0.0946747
ENSGACT00000008875.1	P60899	DNA-directed RNA polymerase II subunit RPB9	0.0143165	-0.0956434
ENSGACT00000008894.1			0.0424874	0.0792223
ENSGACT00000008900.1			0.00771716	-0.104038
ENSGACT00000008903.1	Q4G3H4	Inhibitor of nuclear factor kappa-B kinase subunit alpha	0.0281578	0.0883363
ENSGACT00000008913.1	Q9N2D9	5-hydroxytryptamine receptor 1F	0.0315494	-0.102485
ENSGACT00000008918.1	Q61990	Poly	0.0102307	0.10028
ENSGACT00000008921.1	P24774	Retinol-binding protein 4-A	0.0250503	-0.105453
ENSGACT00000008938.1	Q12852	Mitogen-activated protein kinase kinase kinase 12	0.0227373	-0.0902133
ENSGACT00000008942.1	Q96F15	GTPase IMAP family member 5	0.0312685	-0.0862004
ENSGACT00000008967.1	Q8NB25	Protein FAM184A	0.0281016	-0.085764
ENSGACT00000009028.1	O95500	Claudin-14	0.0197773	-0.109871
ENSGACT00000009039.1			0.00757319	-0.105262
ENSGACT00000009042.1	Q9ES56	Trafficking protein particle complex subunit 4	0.000143024	-0.148504
ENSGACT00000009046.1	O75600	2-amino-3-ketobutyrate coenzyme A ligase, mitochondrial	0.00465246	0.110523
ENSGACT00000009052.1	Q5F4A1	G2/M phase-specific E3 ubiquitin-protein ligase	0.0152334	0.0947735
ENSGACT00000009086.1	Q8CJG0	Protein argonaute-2	0.0110675	-0.120792
ENSGACT00000009141.1	Q6PFR5	Transformer-2 protein homolog alpha	0.0105669	-0.100899
ENSGACT00000009161.1	Q5XJX1	Secretagogin	0.00571989	0.107913
ENSGACT00000009167.1	Q5ZMW3	Apoptosis inhibitor 5	0.0041236	-0.112018
ENSGACT00000009170.1	P62994	Growth factor receptor-bound protein 2	0.0199356	0.0908923
ENSGACT00000009197.1	Q08BU8	Regulator of G-protein signaling 7-binding protein A	0.0319988	-0.0948052
ENSGACT00000009199.1	Q5EBF6	Stromal cell-derived factor 1	0.00921538	-0.101686
ENSGACT00000009206.1	Q13884	Beta-1-syntrophin	0.0170042	-0.0931986
ENSGACT00000009231.1	Q90372	Protein QNR-71	0.0166417	0.094421
ENSGACT00000009303.1	Q6ZS81	WD repeat- and FYVE domain-containing protein 4	0.0119013	0.0989823
ENSGACT00000009312.1	Q61166	Microtubule-associated protein RP/EB family member 1	0.0428036	-0.0959834
ENSGACT00000009342.1	Q5R447	Magnesium transporter MRS2 homolog, mitochondrial	0.0362414	-0.0911018
ENSGACT00000009354.1	Q8HXB8	60S ribosomal protein L29	0.000688184	-0.135856
ENSGACT00000009360.1	Q6GQ29	Carboxypeptidase Q	0.0150347	-0.0949909
ENSGACT00000009377.1	P63144	Voltage-gated potassium channel subunit beta-1	0.0216976	-0.102714
ENSGACT00000009401.1	Q7TNF9	Protein FAM117A	3.08e-06	-0.182177
ENSGACT00000009402.1	Q3T105	UDP-glucose 4-epimerase	0.00651048	0.106252
ENSGACT00000009409.1	Q9UNL2	Translocon-associated protein subunit gamma	0.0253404	-0.0874234
ENSGACT00000009432.1	Q8BZF8	Phosphoglucomutase-like protein 5	0.0270622	-0.0863258
ENSGACT00000009435.1	P16112	Aggrecan core protein	0.00504672	-0.110127
ENSGACT00000009454.1	Q9PWD5	Homeobox protein Hox-A9	0.0197853	-0.0950969
ENSGACT00000009462.1	Q1KL17	Homeobox protein Hox-A11a	0.0148398	-0.111183
ENSGACT00000009469.1	Q0VCG9	Pentraxin-related protein PTX3	0.0469649	-0.0923885
ENSGACT00000009479.1	Q6P3Z3	THAP domain-containing protein 4	0.00213078	-0.142104
ENSGACT00000009485.1	P50476	Homeobox protein XHOX-3	0.0464877	-0.0777714
ENSGACT00000009487.1	P40148	Osteocalcin	0.0208246	0.106656
ENSGACT00000009505.1	Q9CZ52	Anthrax toxin receptor 1	0.0343837	-0.0826269
ENSGACT00000009547.1	O95835	Serine/threonine-protein kinase LATS1	0.00782508	-0.12326
ENSGACT00000009596.1	Q8R3H9	Tetratricopeptide repeat protein 4	0.0299722	0.0847575
ENSGACT00000009597.1	P42683	Proto-oncogene tyrosine-protein kinase LCK	0.0068069	-0.105694
ENSGACT00000009606.1	Q5ZI57	Trafficking protein particle complex subunit 3	0.0120146	0.119319
ENSGACT00000009616.1	Q5ZI57	Trafficking protein particle complex subunit 3	0.0275977	0.0860468
ENSGACT00000009655.1	Q9H777	Zinc phosphodiesterase ELAC protein 1	0.023032	-0.0919366
ENSGACT00000009666.1	Q6P9X4	Protein tyrosine phosphatase type IVA 2	0.0381165	0.0809751
ENSGACT00000009676.1	Q9BZR9	E3 ubiquitin-protein ligase TRIM8	0.00905779	0.101917
ENSGACT00000009775.1	Q7ZV84	Dynein assembly factor 1, axonemal	0.019605	-0.104334
ENSGACT00000009785.1	Q811J3	Iron-responsive element-binding protein 2	0.00406856	-0.115467
ENSGACT00000009798.1	Q7TNK0	Serine incorporator 1	0.0178164	-0.0954114
ENSGACT00000009814.1	Q99727	Metalloproteinase inhibitor 4	0.00374076	-0.135407
ENSGACT00000009890.1	A2BIJ3	BSD domain-containing protein 1	0.0132658	-0.114485
ENSGACT00000009898.1	O46629	Trifunctional enzyme subunit beta, mitochondrial	0.0189865	0.108162
ENSGACT00000009917.2	Q68FP5	Snurportin-1	0.000919573	0.134955
ENSGACT00000009954.1	Q8NAP8	Zinc finger and BTB domain-containing protein 8B	0.0160632	-0.104289
ENSGACT00000009985.1	Q8WMN1	Solute carrier family 2, facilitated glucose transporter member 5	0.0476299	-0.0920325
ENSGACT00000010008.1	Q8BIV7	Proton-associated sugar transporter A	0.0387837	-0.0828577
ENSGACT00000010011.1	Q90512	Dihydrolipoyllysine-residue succinyltransferase component of 2-oxoglutarate dehydrogenase complex, mitochondrial	0.0335389	-0.0830047
ENSGACT00000010020.1	B5X165	Protein SMG9	0.00518494	-0.109158
ENSGACT00000010031.1	Q2T9W3	Coiled-coil domain-containing protein 63	0.04816	0.0921285
ENSGACT00000010059.1			0.0170042	0.0931986
ENSGACT00000010073.1	Q99JZ7	ERBB receptor feedback inhibitor 1	0.00667885	0.110687
ENSGACT00000010077.1	Q9Z0W3	Nuclear pore complex protein Nup160	0.0343344	-0.0826357
ENSGACT00000010098.1	Q5R589	Probable ergosterol biosynthetic protein 28	0.0329778	-0.100955
ENSGACT00000010101.1	Q5ZIQ3	Heterogeneous nuclear ribonucleoprotein K	0.0389476	-0.0853665
ENSGACT00000010148.1	Q568I2	Alkaline ceramidase 1	0.0105231	-0.100914
ENSGACT00000010159.1	B2RU80	Receptor-type tyrosine-protein phosphatase beta	0.00821899	-0.103208
ENSGACT00000010169.1	P55164	Beta-crystallin A2	0.034946	-0.0833368
ENSGACT00000010175.1	Q3U4N7	IGF-like family receptor 1	0.0235881	-0.0884015
ENSGACT00000010202.1	Q99L47	Hsc70-interacting protein	0.0231554	0.0886782
ENSGACT00000010222.1			0.0242123	-0.0880246
ENSGACT00000010240.1	Q96J84	Kin of IRRE-like protein 1	0.0435634	-0.0960403
ENSGACT00000010274.1			0.0275855	0.0861452
ENSGACT00000010279.1	Q8N565	Melanoregulin	0.000755993	0.155181
ENSGACT00000010285.1	Q5R4R4	Protein LSM14 homolog A	0.0348397	-0.082405
ENSGACT00000010289.1	B5DGM7	Fructose-bisphosphate aldolase A	0.00234366	0.119505
ENSGACT00000010296.1	Q9Y6R7	IgGFc-binding protein	0.0179277	0.0956225
ENSGACT00000010304.1	Q9DBD2	E3 ubiquitin-protein ligase MARCH8	0.0120266	-0.109157
ENSGACT00000010319.1			0.0463605	-0.0777924
ENSGACT00000010328.1	Q4R591	Glucose-6-phosphate isomerase	0.0235881	-0.0884015
ENSGACT00000010362.1			0.00597324	0.107359
ENSGACT00000010389.1	F1RAX8	Ubiquinone biosynthesis monooxygenase COQ6, mitochondrial	0.0350436	0.0823128
ENSGACT00000010408.1	Q9IA96	Secreted frizzled-related protein 2	0.0407555	0.0809572
ENSGACT00000010418.1	Q9P1W3	Calcium permeable stress-gated cation channel 1	0.00564761	-0.108093
ENSGACT00000010497.1	Q9CWJ3	KATNB1-like protein 1	0.0199985	-0.0908462
ENSGACT00000010564.1	P0C0L5	Complement C4-B	0.048544	0.0772545
ENSGACT00000010566.1	Q8NHV4	Protein NEDD1	0.0458446	-0.0779769
ENSGACT00000010567.1	Q8TCB0	Interferon-induced protein 44	0.0376514	0.0854951
ENSGACT00000010568.1	P0C0L5	Complement C4-B	0.0491831	0.0854237
ENSGACT00000010579.1	Q5E9B2	PCNA-associated factor	0.00856957	-0.102655
ENSGACT00000010580.1	Q7ZW24	GDP-Man:Man	0.0171193	-0.0936972
ENSGACT00000010582.1	P26990	ADP-ribosylation factor 6	0.029107	-0.0889805
ENSGACT00000010584.1	Q9UBG0	C-type mannose receptor 2	0.0124964	0.103272
ENSGACT00000010591.1	Q8N0W3	L-fucose kinase	0.0400794	-0.0801707
ENSGACT00000010609.1	Q09324	Beta-1,3-galactosyl-O-glycosyl-glycoprotein beta-1,6-N-acetylglucosaminyltransferase	0.0172647	0.110825
ENSGACT00000010648.1	Q9JHI9	Solute carrier family 40 member 1	0.010088	-0.114525
ENSGACT00000010655.1	Q7ZTS4	Keratin, type I cytoskeletal 18	0.0128174	0.0972054
ENSGACT00000010663.1	Q503I8	Peptide-N	0.0482047	0.0771466
ENSGACT00000010664.1	P61622	Integrin alpha-11	0.0485241	-0.0810809
ENSGACT00000010686.1	P50757	72 kDa type IV collagenase	0.000467497	-0.136628
ENSGACT00000010711.1	P25122	Potassium voltage-gated channel subfamily C member 1	0.0497387	-0.0933725
ENSGACT00000010742.1			0.022975	0.0955539
ENSGACT00000010768.1			0.0390026	0.0915694
ENSGACT00000010797.1	Q5ZID2	Programmed cell death protein 2-like	0.0142676	-0.0988622
ENSGACT00000010798.1	Q5ZID2	Programmed cell death protein 2-like	0.0205635	-0.110017
ENSGACT00000010802.1	Q5RD27	SRSF protein kinase 1	0.0230128	0.0887705
ENSGACT00000010807.1	Q69ZN7	Myoferlin	0.00264058	-0.117415
ENSGACT00000010820.1	Q9Y4Z0	U6 snRNA-associated Sm-like protein LSm4	0.0268989	0.086418
ENSGACT00000010826.1	Q3LSS0	CWF19-like protein 2	0.00584533	-0.107636
ENSGACT00000010844.1	Q9D7B1	tRNA-dihydrouridine	0.0199356	-0.0908923
ENSGACT00000010889.1	P48722	Heat shock 70 kDa protein 4L	0.0471179	-0.0784471
ENSGACT00000010900.2	Q9N092	Tumor necrosis factor receptor superfamily member 19L	0.0262037	0.0869154
ENSGACT00000010916.1	Q3TGF2	Protein FAM107B	0.0377941	-0.0866017
ENSGACT00000010950.1	Q90923	Netrin-3	0.0313831	-0.0907304
ENSGACT00000010956.1	Q502P0	ADP-ribosylation factor-like protein 6-interacting protein 4	5.62e-05	-0.157482
ENSGACT00000010983.1	Q9H8W5	Tripartite motif-containing protein 45	0.0411622	-0.0841078
ENSGACT00000010991.1			0.0381103	-0.0952871
ENSGACT00000011014.2	E7FAM5	E3 ubiquitin-protein ligase TRIM71	0.0312459	-0.0841214
ENSGACT00000011020.1	Q4VBI7	Syntaxin-18	0.0375024	-0.0900384
ENSGACT00000011033.1	Q3B7Q7	Cytosolic Fe-S cluster assembly factor nubp2	0.0352485	0.0822205
ENSGACT00000011036.1	Q3B7Q7	Cytosolic Fe-S cluster assembly factor nubp2	0.00907843	-0.123735
ENSGACT00000011042.1	Q5U5M8	Biogenesis of lysosome-related organelles complex 1 subunit 3	0.0149205	-0.112822
ENSGACT00000011058.1	A4IIN5	mRNA decay activator protein ZFP36L2	0.0330111	0.0899496
ENSGACT00000011062.1			0.0308456	-0.0845011
ENSGACT00000011069.1	Q0MQI0	NADH dehydrogenase	0.0159419	-0.0941212
ENSGACT00000011079.1	Q2WGJ9	Fer-1-like protein 6	0.0140599	-0.0959136
ENSGACT00000011090.1	Q6IFY7	Reticulon-1-A	0.0490137	0.0768699
ENSGACT00000011093.1	Q867C9	ATP-dependent 6-phosphofructokinase, muscle type	0.00599213	0.129562
ENSGACT00000011105.1	Q92179	Carbohydrate sulfotransferase 3	0.025316	0.0883391
ENSGACT00000011126.1	P0CG20	Proline-rich protein 35	0.00548	-0.131159
ENSGACT00000011133.1	O43909	Exostosin-like 3	0.000352703	0.167167
ENSGACT00000011135.1	P49263	Pentraxin fusion protein	0.0254223	0.105453
ENSGACT00000011164.1	Q9NZW5	MAGUK p55 subfamily member 6	0.0455885	-0.0780691
ENSGACT00000011180.1	P06398	Troponin T, fast skeletal muscle isoforms	0.00490945	-0.11683
ENSGACT00000011192.1	Q02084	Zinc-binding protein A33	0.010568	-0.112741
ENSGACT00000011206.1	O35601	FYN-binding protein 1	0.0175582	-0.0927374
ENSGACT00000011213.1	P51948	CDK-activating kinase assembly factor MAT1	0.0178411	0.0925067
ENSGACT00000011247.1	Q8NBN7	Retinol dehydrogenase 13	0.0347162	-0.0907125
ENSGACT00000011252.1	Q91WU5	Arsenite methyltransferase	0.0266551	0.0865664
ENSGACT00000011264.1	Q920A7	AFG3-like protein 1	0.0491496	-0.0768237
ENSGACT00000011282.1	Q6PFL6	Coiled-coil domain-containing protein 43	0.0485975	0.0886947
ENSGACT00000011284.1	Q92038	Acyl-CoA desaturase	0.0420095	0.0798876
ENSGACT00000011313.1	Q5REG4	Probable E3 ubiquitin-protein ligase DTX3	0.0420281	-0.0901978
ENSGACT00000011314.1	Q8WW62	Transmembrane emp24 domain-containing protein 6	0.00196895	-0.124241
ENSGACT00000011319.1	O88968	Transcobalamin-2	0.0492859	-0.0767776
ENSGACT00000011328.1	Q9DG68	60S acidic ribosomal protein P0	0.0348397	0.082405
ENSGACT00000011346.1	O00305	Voltage-dependent L-type calcium channel subunit beta-4	0.00725767	0.124431
ENSGACT00000011366.1	Q8BHL6	Fanconi anemia core complex-associated protein 24	0.00337049	-0.131628
ENSGACT00000011388.1	Q8C7U7	Polypeptide N-acetylgalactosaminyltransferase 6	0.0312915	0.0846856
ENSGACT00000011438.1	Q9CXC9	ETS translocation variant 5	0.0364611	-0.0940755
ENSGACT00000011445.1	P98171	Rho GTPase-activating protein 4	0.0304576	-0.0845926
ENSGACT00000011458.1	Q60972	Histone-binding protein RBBP4	0.046231	-0.0778385
ENSGACT00000011471.1	P35278	Ras-related protein Rab-5C	0.000544266	-0.135035
ENSGACT00000011476.1	Q8K3P4	RNA-binding protein Musashi homolog 1	0.0353767	-0.0823138
ENSGACT00000011477.1	Q80YR9	RNA-binding protein 12B-A	0.0122952	0.0977652
ENSGACT00000011492.1	Q5F3N1	Protein-L-isoaspartate	0.0158158	0.100535
ENSGACT00000011523.1	Q99JB8	Protein kinase C and casein kinase II substrate protein 3	0.0407603	0.0799751
ENSGACT00000011526.1	Q2TBU3	Golgi SNAP receptor complex member 1	0.0342765	-0.1009
ENSGACT00000011527.1	Q8AXV6	Hairy/enhancer-of-split related with YRPW motif protein 1	0.00679249	0.105794
ENSGACT00000011538.1			0.0144052	-0.111194
ENSGACT00000011543.1	Q4R3I5	Zinc finger protein 668	0.0370792	-0.0966276
ENSGACT00000011570.1	P28022	Gamma-crystallin M3	0.0177364	-0.0974523
ENSGACT00000011578.1	Q9EPU4	Cleavage and polyadenylation specificity factor subunit 1	0.0143871	0.0955775
ENSGACT00000011600.1	P47743	Metabotropic glutamate receptor 8	0.0499073	-0.0797366
ENSGACT00000011603.1	P19474	E3 ubiquitin-protein ligase TRIM21	0.0267241	-0.0873981
ENSGACT00000011608.1	P97468	Chemokine-like receptor 1	0.027699	0.0965854
ENSGACT00000011647.1	P13233	2',3'-cyclic-nucleotide 3'-phosphodiesterase	0.0197478	0.091037
ENSGACT00000011657.1	Q687X5	Metalloreductase STEAP4	0.00336791	0.122919
ENSGACT00000011659.1	Q8R5M0	PDZ domain-containing protein GIPC3	0.0027208	-0.139764
ENSGACT00000011689.1	Q8K1S5	Krueppel-like factor 11	0.00397221	-0.11248
ENSGACT00000011699.1	Q5T6F2	Ubiquitin-associated protein 2	0.0324709	0.0835121
ENSGACT00000011720.1	P20849	Collagen alpha-1	0.0113185	0.118087
ENSGACT00000011725.1	Q2KJ16	Phosphorylase b kinase gamma catalytic chain, liver/testis isoform	0.0407139	0.0799142
ENSGACT00000011742.1	Q61510	E3 ubiquitin/ISG15 ligase TRIM25	0.0323633	0.101312
ENSGACT00000011743.1	Q5XIS7	Ubiquitin-associated protein 1	0.0272566	-0.086315
ENSGACT00000011752.1	Q9CYL5	Golgi-associated plant pathogenesis-related protein 1	0.0454609	-0.0781153
ENSGACT00000011780.1	Q8NAG6	Ankyrin repeat and LEM domain-containing protein 1	0.0306885	-0.0844528
ENSGACT00000011787.1	Q9HBB8	Cadherin-related family member 5	0.0343671	-0.0855794
ENSGACT00000011788.1	Q8AVQ3	14-3-3 protein beta/alpha-B	0.0417703	0.0794991
ENSGACT00000011805.1	A2RV80	GRAM domain-containing protein 4	0.0488891	-0.0777936
ENSGACT00000011806.1	Q503L4	Isoamyl acetate-hydrolyzing esterase 1 homolog	0.0185364	-0.0919532
ENSGACT00000011812.1	Q9NXV2	BTB/POZ domain-containing protein KCTD5	0.0355895	-0.0969851
ENSGACT00000011917.1	P31580	High choriolytic enzyme 1	0.0122639	-0.106614
ENSGACT00000011940.1	Q2VIU1	DNA-binding protein inhibitor ID-2	0.0258963	0.0870157
ENSGACT00000011945.1	Q8BUH7	E3 ubiquitin-protein ligase RNF26	0.0305782	-0.102383
ENSGACT00000011964.1	P43121	Cell surface glycoprotein MUC18	0.0300401	0.097324
ENSGACT00000011970.1	Q86UE8	Serine/threonine-protein kinase tousled-like 2	0.0151343	0.0948701
ENSGACT00000011975.1	Q07DZ7	Ankyrin repeat, SAM and basic leucine zipper domain-containing protein 1	0.044761	-0.0792009
ENSGACT00000011976.1	A8WFT6	Hydroxylysine kinase	0.021423	0.105255
ENSGACT00000011981.1	Q9UBG0	C-type mannose receptor 2	0.0344786	-0.0826294
ENSGACT00000012000.1	Q32LU1	Mitochondrial Rho GTPase 2	0.000409996	-0.137988
ENSGACT00000012005.1	O70212	5-hydroxytryptamine receptor 3A	0.0316827	-0.0847153
ENSGACT00000012039.1	Q9P0J1		0.0413303	0.0808024
ENSGACT00000012051.1	Q801F7	Protein Wnt-10b	0.0368899	-0.0925817
ENSGACT00000012073.1	Q4KM33	Pleckstrin	0.0468812	-0.0776079
ENSGACT00000012089.1	Q9HBA0	Transient receptor potential cation channel subfamily V member 4	0.0201554	-0.0907529
ENSGACT00000012096.1	O54908	Dickkopf-related protein 1	0.0240431	-0.104578
ENSGACT00000012150.1	A6NDG6	Glycerol-3-phosphate phosphatase	0.00456301	-0.120743
ENSGACT00000012158.1	Q501L1	Peptidase M20 domain-containing protein 2	0.00596859	-0.108894
ENSGACT00000012180.1	E1C2V1	Lethal	0.0417006	-0.0946272
ENSGACT00000012185.1	Q9EPX2	Papilin	0.0321946	0.0928665
ENSGACT00000012187.1	B0R0T1	von Willebrand factor A domain-containing protein 8	0.0221093	-0.100315
ENSGACT00000012222.1	P18861	Gap junction gamma-1 protein	0.0498822	-0.0927626
ENSGACT00000012223.1	Q8NFA2	NADPH oxidase organizer 1	0.0132997	0.110295
ENSGACT00000012256.1	O19094	Peroxisomal carnitine O-octanoyltransferase	0.0125943	0.0989105
ENSGACT00000012261.1	B0BLT0	Zinc finger protein 593	0.0264141	0.0866948
ENSGACT00000012264.1			0.00134973	-0.125164
ENSGACT00000012265.1	Q5JVL4	EF-hand domain-containing protein 1	0.0386854	0.0837392
ENSGACT00000012285.2	Q90X49	Coiled-coil domain-containing protein 80	0.0247005	0.0877096
ENSGACT00000012287.1	P78417	Glutathione S-transferase omega-1	0.0339346	-0.0828202
ENSGACT00000012288.1	P01837	Immunoglobulin kappa constant	0.0259218	-0.0990643
ENSGACT00000012299.1	E9Q7R9	Cilia- and flagella-associated protein 43	0.0239331	-0.107639
ENSGACT00000012302.1	P01837	Immunoglobulin kappa constant	0.007029	-0.112038
ENSGACT00000012306.1			0.00890387	-0.122897
ENSGACT00000012325.1	E1BWM5	FUN14 domain-containing protein 1	0.00658161	-0.106942
ENSGACT00000012338.1	Q3U4G3	Xyloside xylosyltransferase 1	0.00118718	-0.128337
ENSGACT00000012345.1	Q15035	Translocating chain-associated membrane protein 2	0.0171728	0.0972431
ENSGACT00000012367.1	Q61727	Interleukin-10 receptor subunit alpha	0.0418891	0.0794529
ENSGACT00000012380.1	Q91392	Retinoic acid receptor gamma-A	0.049752	0.0766967
ENSGACT00000012381.1	Q95N18	Kit ligand	0.0102133	-0.100302
ENSGACT00000012390.1	Q9H2G2	STE20-like serine/threonine-protein kinase	0.0378406	0.0986481
ENSGACT00000012403.1	Q96NN9	Apoptosis-inducing factor 3	0.00938601	-0.122049
ENSGACT00000012410.1	Q60996	Serine/threonine-protein phosphatase 2A 56 kDa regulatory subunit gamma isoform	0.0166971	0.106353
ENSGACT00000012412.1	Q61205	Platelet-activating factor acetylhydrolase IB subunit gamma	0.020034	0.104958
ENSGACT00000012434.1	O42504	Homeobox protein Hox-C6a	0.0324399	0.08635
ENSGACT00000012454.1	Q6ZN17	Protein lin-28 homolog B	0.0425983	-0.0792475
ENSGACT00000012471.1	P58404	Striatin-4	0.0359735	-0.0819033
ENSGACT00000012475.1	Q9H9S5	Fukutin-related protein	0.0141593	-0.115261
ENSGACT00000012484.1			0.016133	-0.094296
ENSGACT00000012509.1	P70459	ETS domain-containing transcription factor ERF	0.00049518	0.136303
ENSGACT00000012510.1	Q9UHG0	Doublecortin domain-containing protein 2	0.00789481	0.103757
ENSGACT00000012513.1	Q4S4I5	Vacuolar fusion protein CCZ1 homolog	0.0140835	0.095874
ENSGACT00000012517.1	Q8R1E7	Transmembrane protein 234	0.0141743	0.0966806
ENSGACT00000012519.1	P42260	Glutamate receptor ionotropic, kainate 2	0.00084652	0.135432
ENSGACT00000012524.1	Q96KS0	Egl nine homolog 2	0.00651091	0.114158
ENSGACT00000012527.1	Q9Z2K0	Death effector domain-containing protein	0.035506	-0.0821081
ENSGACT00000012529.2	Q8R3C6	Probable RNA-binding protein 19	0.00274669	0.11758
ENSGACT00000012564.1	Q7ZV80	Survival of motor neuron-related-splicing factor 30	0.0438292	0.0787149
ENSGACT00000012578.1	P97696	Cytohesin-3	0.00709081	-0.105145
ENSGACT00000012586.1	Q9Y4K1	Beta/gamma crystallin domain-containing protein 1	0.0019895	0.120736
ENSGACT00000012589.1	Q7SY09	Adhesion G protein-coupled receptor L4	0.00721723	-0.104927
ENSGACT00000012592.1	Q9Y4K1	Beta/gamma crystallin domain-containing protein 1	0.0417834	-0.0966231
ENSGACT00000012595.1	Q5R7J9	Eukaryotic translation initiation factor 4 gamma 2	0.0254369	0.106429
ENSGACT00000012609.1	Q6NY64	Serine/threonine-protein phosphatase 2A 55 kDa regulatory subunit B delta isoform	0.0196858	0.0910768
ENSGACT00000012612.1	Q6P8M1	Putative deoxyribonuclease TATDN1	0.044077	0.0786227
ENSGACT00000012628.1	Q9ERS5	Pleckstrin homology domain-containing family A member 2	0.000142004	0.148575
ENSGACT00000012632.1	O54983	Ketimine reductase mu-crystallin	0.0453944	0.0824227
ENSGACT00000012648.1	Q14209	Transcription factor E2F2	0.0492215	-0.0770231
ENSGACT00000012657.1	O97817	Adhesion G protein-coupled receptor L2	0.0474241	-0.0909413
ENSGACT00000012662.1	O95490	Adhesion G protein-coupled receptor L2	0.000536592	-0.147609
ENSGACT00000012664.2	Q71RG4	Transmembrane and ubiquitin-like domain-containing protein 2	0.0328558	-0.0833276
ENSGACT00000012665.1	Q91399	DNA-binding protein inhibitor ID-3-A	0.000916292	0.129454
ENSGACT00000012669.1	Q6MG55	Protein ABHD16A	0.045126	-0.0896426
ENSGACT00000012678.1	P54149	Mitochondrial peptide methionine sulfoxide reductase	0.0415586	-0.0967295
ENSGACT00000012699.1	D9IQ16	Galaxin	0.0149851	0.0985969
ENSGACT00000012701.1	E7F1H9	YTH domain-containing family protein 2	0.024418	0.106277
ENSGACT00000012704.1	Q15084	Protein disulfide-isomerase A6	0.0103693	0.100147
ENSGACT00000012742.1	Q98SN7	Protein Wnt-2b	0.0151498	0.0997511
ENSGACT00000012756.1	Q15125	3-beta-hydroxysteroid-Delta	0.0303258	0.0947766
ENSGACT00000012764.1	O95407	Tumor necrosis factor receptor superfamily member 6B	0.0102875	0.121384
ENSGACT00000012776.1	Q3SYR3	Probable C->U-editing enzyme APOBEC-2	0.0217391	0.0942524
ENSGACT00000012777.1	Q6IND6	Embryonic stem cell-specific 5-hydroxymethylcytosine-binding protein	0.0467506	0.077654
ENSGACT00000012785.1	P21556	Platelet-activating factor receptor	0.0176144	0.0926913
ENSGACT00000012815.1	O18728	Fascin-2	0.0367032	-0.0970691
ENSGACT00000012819.1	Q8CH77	Neuron navigator 1	0.00372638	0.113264
ENSGACT00000012836.1	O42401	Matrilin-3	0.00175567	-0.123972
ENSGACT00000012843.1	Q5I0X7	Tetratricopeptide repeat protein 32	0.0183021	-0.0923846
ENSGACT00000012844.1	B1AT66	Monocarboxylate transporter 7	0.0115958	-0.105573
ENSGACT00000012862.1			0.00873867	0.109668
ENSGACT00000012898.1	Q5F4B2	Switch-associated protein 70	0.00814758	-0.103325
ENSGACT00000012905.1	Q5F4B2	Switch-associated protein 70	0.0227297	-0.088955
ENSGACT00000012911.1	Q98893	Vitellogenin-2	0.00526437	-0.127234
ENSGACT00000012924.1	Q6DEI8	Mitochondrial intermembrane space import and assembly protein 40	0.0483437	-0.0870621
ENSGACT00000012936.1	P87053	F-box/WD repeat-containing protein pof1	0.0170589	0.0931525
ENSGACT00000012943.1	Q502M5	Enhancer of mRNA-decapping protein 3	0.0358463	-0.0855809
ENSGACT00000012948.1	Q90701	Transcriptional enhancer factor TEF-5	0.0173018	-0.112214
ENSGACT00000012972.1	O55166	Vacuolar protein sorting-associated protein 52 homolog	0.0425476	-0.0792002
ENSGACT00000012981.1	Q2HJ61	Phospholipid phosphatase 2	0.0111114	-0.106199
ENSGACT00000012986.1	Q5U3N7	Protein Churchill	0.0245113	-0.0878401
ENSGACT00000012987.1	P97571	Calpain-1 catalytic subunit	1.99e-05	-0.166605
ENSGACT00000012988.1	P63003	Amino-terminal enhancer of split	0.0298829	-0.0848036
ENSGACT00000013004.1	Q1LZF8	Chloride channel CLIC-like protein 1	0.0289754	-0.0910521
ENSGACT00000013038.1	Q4R8X0	Nuclear receptor-binding protein	0.044576	-0.0784382
ENSGACT00000013051.1	Q8IVL6	Prolyl 3-hydroxylase 3	0.0367649	0.0815526
ENSGACT00000013058.1	Q60865	Caprin-1	0.00011636	-0.150488
ENSGACT00000013074.1	Q8JGW0	Thrombospondin-4-B	0.00399104	-0.125025
ENSGACT00000013101.1	O09012	Peroxisomal targeting signal 1 receptor	0.0061809	0.106925
ENSGACT00000013128.1	Q0VCQ8	Tumor protein p53-inducible protein 11	0.0356122	-0.0824274
ENSGACT00000013134.1	Q14258	E3 ubiquitin/ISG15 ligase TRIM25	0.00112064	-0.12724
ENSGACT00000013139.1	Q8CBW3	Abl interactor 1	0.0480612	-0.0852043
ENSGACT00000013153.1	D3ZAA9	MAGUK p55 subfamily member 2	0.00907466	-0.123428
ENSGACT00000013154.2	A3KQS4	Ubiquitin carboxyl-terminal hydrolase MINDY-1	0.0253121	-0.0873406
ENSGACT00000013160.1	Q9Z200	SH2B adapter protein 2	0.0315921	-0.0926482
ENSGACT00000013183.1	Q14213	Interleukin-27 subunit beta	0.0423071	-0.0792942
ENSGACT00000013190.1	Q6NUW5	Acidic leucine-rich nuclear phosphoprotein 32 family member E	0.0315032	-0.0909586
ENSGACT00000013223.1	Q5VYX0	Renalase	0.00345493	-0.114186
ENSGACT00000013224.1	P78509	Reelin	0.0135897	-0.0973954
ENSGACT00000013226.1	P29466	Caspase-1	0.000101598	0.151779
ENSGACT00000013282.1	O35111	Potassium channel subfamily K member 3	0.0254717	0.100827
ENSGACT00000013289.1	Q8IVM0	Coiled-coil domain-containing protein 50	0.0292643	0.0851265
ENSGACT00000013291.1			0.0194756	-0.107355
ENSGACT00000013319.1	Q6P5E4	UDP-glucose:glycoprotein glucosyltransferase 1	0.0380608	0.0828781
ENSGACT00000013342.1	P36551	Oxygen-dependent coproporphyrinogen-III oxidase, mitochondrial	0.0470122	-0.0775618
ENSGACT00000013393.1	P09455	Retinol-binding protein 1	0.00910677	-0.102567
ENSGACT00000013395.1	Q9QYF9	Protein NDRG3	0.0453336	0.0781614
ENSGACT00000013407.1	B4F6V6	Pre-B-cell leukemia transcription factor 1	0.0251187	-0.0896922
ENSGACT00000013422.1	Q90WJ7	Saxitoxin and tetrodotoxin-binding protein 1	0.00830541	-0.10307
ENSGACT00000013425.1	P19382	Protein snail homolog Sna	0.0244744	-0.087848
ENSGACT00000013443.1	Q2EEY0	Toll-like receptor 9	0.0262427	0.0957975
ENSGACT00000013448.1			0.0320898	0.0836966
ENSGACT00000013462.1	O15540	Fatty acid-binding protein, brain	3.48e-06	0.181876
ENSGACT00000013465.1	Q6TXF1	Arrestin domain-containing protein 3	0.00117306	-0.126733
ENSGACT00000013476.1	P81282	Versican core protein	0.0273607	-0.104015
ENSGACT00000013496.1	P18744	Oocyte zinc finger protein XlCOF20	0.0306158	-0.099092
ENSGACT00000013533.1	Q90W95	6-pyruvoyl tetrahydrobiopterin synthase	0.0259551	-0.100498
ENSGACT00000013534.1	Q8WU67	Phospholipase ABHD3	0.0339122	0.0973838
ENSGACT00000013548.1	P87365	Blue-sensitive opsin	0.00584606	-0.1151
ENSGACT00000013569.1	Q9NR19	Acetyl-coenzyme A synthetase, cytoplasmic	0.033629	0.101095
ENSGACT00000013588.1	Q3V3N7	Bardet-Biedl syndrome 1 protein homolog	0.0129627	-0.100842
ENSGACT00000013606.1	Q5R890	Multiple inositol polyphosphate phosphatase 1	0.0391689	-0.0829972
ENSGACT00000013612.1	Q5XJ10	Glyceraldehyde-3-phosphate dehydrogenase	0.0474033	0.0774555
ENSGACT00000013633.1	P50143	T-complex protein 1 subunit gamma	0.0381165	0.0809751
ENSGACT00000013658.1	Q6TAC4	Vomeronasal type-2 receptor 26	0.0440181	0.0887319
ENSGACT00000013674.1	Q8JZU0	Nucleoside diphosphate-linked moiety X motif 13	0.0155011	-0.0946279
ENSGACT00000013681.1	O35130	Ribosomal RNA small subunit methyltransferase NEP1	0.0201985	-0.091903
ENSGACT00000013701.1	A0JNG6	Protein FAM131B	0.0487174	0.0937938
ENSGACT00000013717.1	O89016	ATP-binding cassette sub-family D member 4	0.0157111	-0.094332
ENSGACT00000013753.1	Q9UK45	U6 snRNA-associated Sm-like protein LSm7	0.0456682	0.0832586
ENSGACT00000013766.1	Q5TCX8	Mitogen-activated protein kinase kinase kinase 21	0.0191649	0.0959912
ENSGACT00000013813.1	O35709	Ectoderm-neural cortex protein 1	0.0417991	-0.0819149
ENSGACT00000013825.1	O35709	Ectoderm-neural cortex protein 1	0.0336282	-0.0991391
ENSGACT00000013840.1	E9Q7D5	Rho guanine nucleotide exchange factor 5	0.00494943	0.114363
ENSGACT00000013860.1	P97784	Cryptochrome-1	0.00220913	-0.128107
ENSGACT00000013871.1	Q90460	CD166 antigen homolog A	0.0172575	0.113118
ENSGACT00000013882.1	O54698	Equilibrative nucleoside transporter 1	0.0497547	-0.0930506
ENSGACT00000013898.1	Q9EP73	Programmed cell death 1 ligand 1	0.0116903	-0.102053
ENSGACT00000013923.1	Q99MF5	Interleukin-11	0.00134097	-0.151708
ENSGACT00000013925.1	Q8BGZ8	Zona pellucida-like domain-containing protein 1	0.0420619	0.0796366
ENSGACT00000013932.1	Q1L8W0	Zinc finger and BTB domain-containing protein 18	0.00692206	0.125162
ENSGACT00000013948.1	F1QPR4	PAK4-inhibitor inka2	4.32e-05	-0.159713
ENSGACT00000013964.1	O02691	3-hydroxyacyl-CoA dehydrogenase type-2	0.00874983	0.102378
ENSGACT00000013968.1	P22314	Ubiquitin-like modifier-activating enzyme 1	0.0113063	-0.0989183
ENSGACT00000013969.1	O02691	3-hydroxyacyl-CoA dehydrogenase type-2	0.00912156	0.118689
ENSGACT00000014010.1	P25023	B2 bradykinin receptor	0.00977259	-0.121396
ENSGACT00000014035.1	Q3T0W7	Ubiquitin-like protein ATG12	0.0450798	-0.0782537
ENSGACT00000014037.1	Q6ZUK4	Transmembrane protein 26	0.0492627	0.0788415
ENSGACT00000014043.1	Q8K0W9	DPH3 homolog	0.0339743	-0.0998782
ENSGACT00000014054.1	P22728	Visinin	0.0291472	-0.0861645
ENSGACT00000014056.1	Q9CPT4	Myeloid-derived growth factor	0.0225465	0.0901752
ENSGACT00000014057.1	A4IGH2	Radical S-adenosyl methionine domain-containing protein 1, mitochondrial	0.0418642	0.0881481
ENSGACT00000014093.1	Q8HXG8	Beta,beta-carotene 9',10'-oxygenase	0.00452134	0.134995
ENSGACT00000014110.1	P05696	Protein kinase C alpha type	0.0344107	0.0836204
ENSGACT00000014129.1	Q8IYB9	Zinc finger protein 595	0.0280601	-0.0857723
ENSGACT00000014136.1	Q95LB0	Beta-2-glycoprotein 1	0.00383721	-0.113381
ENSGACT00000014155.1	B0KYV5	LIM domain and actin-binding protein 1	0.00293126	-0.11617
ENSGACT00000014167.1	Q05718	Insulin-like growth factor-binding protein 6	0.0318065	-0.083835
ENSGACT00000014171.1	Q66IF1	Receptor expression-enhancing protein 6	0.0218495	0.107458
ENSGACT00000014185.1	P31836	Neural cell adhesion molecule 1	0.0330431	-0.098284
ENSGACT00000014200.1	Q9CQ90	Uncharacterized protein C9orf85 homolog	0.0233709	0.0885399
ENSGACT00000014208.1	A3KNS9	All-trans retinoic acid-induced differentiation factor	0.0230971	-0.103322
ENSGACT00000014211.1	Q8K1N4	Spermatogenesis-associated serine-rich protein 2	0.0150567	0.0952088
ENSGACT00000014235.1	Q5PRB3	PIH1 domain-containing protein 2	0.0186207	0.0988817
ENSGACT00000014250.1	Q64303	Serine/threonine-protein kinase PAK 2	0.0422473	0.0793146
ENSGACT00000014255.1	Q13905	Rap guanine nucleotide exchange factor 1	0.0319007	-0.0837888
ENSGACT00000014262.1	Q91WV7	Neutral and basic amino acid transport protein rBAT	0.0333181	0.0848482
ENSGACT00000014266.1	O42329	Gonadotropin-releasing hormone II receptor	0.0345755	-0.0894507
ENSGACT00000014269.1	Q5RID7	Sorting nexin-17	0.00401709	-0.112341
ENSGACT00000014273.1	Q9R062	Glycogenin-1	0.0275279	-0.10408
ENSGACT00000014285.1	Q2VJ60	E3 ubiquitin-protein ligase RNF19A	0.00248543	-0.121664
ENSGACT00000014304.1	Q0P4F7	Acyl-CoA synthetase family member 2, mitochondrial	0.00964105	0.123277
ENSGACT00000014324			0.0442013	0.0785765
ENSGACT00000014333.1	P58137	Acyl-coenzyme A thioesterase 8	0.0416078	-0.0970337
ENSGACT00000014352.1	Q8TB37	Iron-sulfur protein NUBPL	0.0315254	0.0839733
ENSGACT00000014354.1	Q4U0S5	RNA polymerase II-associated factor 1 homolog	0.0202517	-0.0906617
ENSGACT00000014377.1	Q4R502	Isocitrate dehydrogenase	0.0267365	-0.0865103
ENSGACT00000014417.3	E7FEV0	WD repeat-containing protein 81	0.0132492	-0.103037
ENSGACT00000014420.1	Q3V6T2	Girdin	0.0136498	-0.0963133
ENSGACT00000014439.1	Q68FR2	Bridging integrator 2	0.00420329	0.123069
ENSGACT00000014486.1	Q04891	Transcription factor SOX-13	0.00111761	-0.13795
ENSGACT00000014501.1	O95677	Eyes absent homolog 4	0.00399833	0.112564
ENSGACT00000014510.1	A6H8T7	Cytosolic carboxypeptidase 2	0.0400802	-0.082824
ENSGACT00000014552.1	Q91WM2	Haloacid dehalogenase-like hydrolase domain-containing 5	0.014553	-0.0954127
ENSGACT00000014558.1	P42684	Tyrosine-protein kinase ABL2	0.0408905	-0.0970487
ENSGACT00000014561.1	Q9EPJ0	Nuclear ubiquitous casein and cyclin-dependent kinase substrate 1	0.0165391	0.0936891
ENSGACT00000014584.1	P0DPE3	Uncharacterized protein C12orf81	0.0483617	0.0774176
ENSGACT00000014593.1	Q9Y6N9	Harmonin	0.0223108	-0.106176
ENSGACT00000014616.1	Q96SU4	Oxysterol-binding protein-related protein 9	0.0434084	-0.0960301
ENSGACT00000014634.1	Q9Y450	HBS1-like protein	0.0312504	-0.084335
ENSGACT00000014641.1	P79727	Ephrin-A2	0.0486333	-0.089754
ENSGACT00000014648.1	P01103	Transcriptional activator Myb	0.00186648	-0.121474
ENSGACT00000014653.1	P15253	Calreticulin	0.0208291	-0.109788
ENSGACT00000014688.1	Q6V0L0	Cytochrome P450 26C1	0.0188377	0.111011
ENSGACT00000014689.1	Q9H0X9	Oxysterol-binding protein-related protein 5	0.0275277	0.0865313
ENSGACT00000014705.1	Q96MR6	Cilia- and flagella-associated protein 57	0.0261034	0.0906561
ENSGACT00000014708.1	Q99733	Nucleosome assembly protein 1-like 4	0.0177517	-0.112909
ENSGACT00000014719.1	Q8R4S0	Protein phosphatase 1 regulatory subunit 14C	0.0210752	0.108467
ENSGACT00000014742.1	Q58DT4	Pyrroline-5-carboxylate reductase 1, mitochondrial	0.0280528	0.0923054
ENSGACT00000014746.1	Q9NPA5	Zinc finger protein 64 homolog, isoforms 1 and 2	0.0464252	-0.0777702
ENSGACT00000014752.1			0.0348513	0.0827472
ENSGACT00000014780.1	P25942	Tumor necrosis factor receptor superfamily member 5	0.029528	0.0849881
ENSGACT00000014781.1	Q61382	TNF receptor-associated factor 4	0.0302321	0.101816
ENSGACT00000014805.1	Q6RFZ7	Pleckstrin homology domain-containing family G member 5	0.0290867	0.100279
ENSGACT00000014821.1	Q6F2E7	Transcription factor Sox-9	0.0146808	-0.109651
ENSGACT00000014840.1			0.0467036	-0.0848091
ENSGACT00000014846.2	D3YWE6	Transcriptional activator MN1	0.00577728	-0.107944
ENSGACT00000014860.1	Q7RTR2	NLR family CARD domain-containing protein 3	0.00938335	0.122365
ENSGACT00000014873.1	O96006	Zinc finger BED domain-containing protein 1	0.0355291	-0.0982696
ENSGACT00000014897.1	Q7TNF8	Peripheral-type benzodiazepine receptor-associated protein 1	0.0273755	0.0862767
ENSGACT00000014918.1	Q13330	Metastasis-associated protein MTA1	0.0152334	-0.0947735
ENSGACT00000014923.1	Q07352	mRNA decay activator protein ZFP36L1	0.0126274	0.0973962
ENSGACT00000014969.1	Q06846	Rabphilin-3A	0.0288576	0.0896914
ENSGACT00000014971.1	Q6W3F0	Prolyl 4-hydroxylase subunit alpha-3	0.0217849	0.0934853
ENSGACT00000014994.1	Q17QK6	F-box only protein 2	0.0167029	-0.0935117
ENSGACT00000015014.1	P08642	GTPase HRas	0.0209188	0.0919247
ENSGACT00000015037.2	E7F9T0		0.0138994	-0.0960585
ENSGACT00000015038.1	Q9CQN1	Heat shock protein 75 kDa, mitochondrial	0.0231217	0.0893936
ENSGACT00000015043.1	Q7TSY2	LHFPL tetraspan subfamily member 4 protein	0.0071955	0.126707
ENSGACT00000015045.1	Q0II70	MAPK regulated corepressor interacting protein 2	0.0380069	-0.0810212
ENSGACT00000015046.1	Q9Y5Z4	Heme-binding protein 2	0.0358467	0.0868343
ENSGACT00000015068.1	O89026	Roundabout homolog 1	0.00206988	0.120314
ENSGACT00000015083.1	Q5RCU5	Carbonyl reductase	0.0241758	0.0880325
ENSGACT00000015133.1	Q68CJ6	Nuclear GTPase SLIP-GC	0.0261746	0.0868332
ENSGACT00000015135.1	P29314	40S ribosomal protein S9	0.00217713	-0.145354
ENSGACT00000015146.1	P15379	CD44 antigen	0.0392703	0.0805884
ENSGACT00000015170.1	P42642	CCN family member 3	1.74e-06	0.195103
ENSGACT00000015187.1	P49427	Ubiquitin-conjugating enzyme E2 R1	0.00115964	-0.147493
ENSGACT00000015196.1	Q6DH88	Cytochrome c oxidase assembly protein COX20, mitochondrial	0.0144438	-0.111916
ENSGACT00000015236.1	Q6DWJ6	Probable G-protein coupled receptor 139	0.0433781	-0.0904617
ENSGACT00000015268.1	Q5ZJA3	Cerebellar degeneration-related protein 2	0.0308782	-0.0968341
ENSGACT00000015286.1	Q99828	Calcium and integrin-binding protein 1	0.0052708	-0.108955
ENSGACT00000015290.1	O09117	Synaptophysin-like protein 1	0.0205351	-0.110415
ENSGACT00000015294.1	P08537	Tubulin alpha chain	0.0024617	0.118245
ENSGACT00000015319.1	P68200	Ubiquitin-40S ribosomal protein S27a	0.00870591	-0.104822
ENSGACT00000015367.1	P36220	Tubulin alpha chain	0.0113692	0.0994415
ENSGACT00000015386.1	Q0II59	Pyridoxal kinase	0.0311054	-0.0848719
ENSGACT00000015412.1	O15156	Zinc finger and BTB domain-containing protein 7B	0.0306404	-0.0859542
ENSGACT00000015446.1	Q8N228	Sex comb on midleg-like protein 4	0.0347733	-0.0981724
ENSGACT00000015447.1	P83468	14 kDa phosphohistidine phosphatase	0.029705	-0.0848959
ENSGACT00000015466.1	P14151	L-selectin	0.021697	0.109239
ENSGACT00000015485.1	O14595	Carboxy-terminal domain RNA polymerase II polypeptide A small phosphatase 2	0.00810502	0.103393
ENSGACT00000015508.1	D3ZD82	DnaJ homolog subfamily C member 5B	0.0105236	-0.115646
ENSGACT00000015530.1	Q09055	Hibernation-specific plasma protein HP-55	0.0166784	0.106645
ENSGACT00000015533.1	Q15075	Early endosome antigen 1	0.0302414	-0.0846191
ENSGACT00000015543.1	Q86YJ5	E3 ubiquitin-protein ligase MARCH9	0.00259644	-0.128955
ENSGACT00000015569.1	Q7ZUB3	Tetraspanin-31	0.0359738	-0.0818976
ENSGACT00000015572.1	Q5RJL6	Meteorin-like protein	0.00554318	-0.122518
ENSGACT00000015624.1	A0PJZ3	Glucoside xylosyltransferase 2	0.00867862	-0.123938
ENSGACT00000015630.1	Q5F362	Cell cycle control protein 50A	0.0411414	0.0944825
ENSGACT00000015663.1	Q9JJH2	Probable G-protein coupled receptor 173	0.000868646	-0.132203
ENSGACT00000015686.1	Q66HY7	Eukaryotic translation initiation factor 4E type 3	0.0493213	0.0775472
ENSGACT00000015712.1	A8WH18	Cytosolic Fe-S cluster assembly factor narfl	0.0180665	0.112314
ENSGACT00000015714.1	Q5R8E3	Lysosomal acid glucosylceramidase	0.00782073	-0.122007
ENSGACT00000015733.1	I6M4H4	Zona pellucida sperm-binding protein 1	0.0322569	-0.095559
ENSGACT00000015748.1	Q6IQX0	Lysine-specific demethylase 5B-B	0.0381165	0.0809751
ENSGACT00000015749.1	P42839	Low affinity vacuolar monovalent cation/H	0.0118113	-0.0983187
ENSGACT00000015756.1	Q8NHU2	Cilia- and flagella-associated protein 61	0.0110351	-0.100476
ENSGACT00000015770.1	Q8R5J9	PRA1 family protein 3	0.00386926	-0.112802
ENSGACT00000015776.1	P08836	Farnesyl pyrophosphate synthase	0.0457898	0.0783478
ENSGACT00000015797.1	Q5SPX1	Coiled-coil domain-containing protein 157	0.0239616	-0.106982
ENSGACT00000015798.1	Q9BTV7	CDK5 and ABL1 enzyme substrate 2	0.0301736	0.103069
ENSGACT00000015801.1	Q9BW60	Elongation of very long chain fatty acids protein 1	0.0325851	-0.0837858
ENSGACT00000015830.1	Q86Y01	E3 ubiquitin-protein ligase DTX1	0.016586	-0.112754
ENSGACT00000015834.1	P51956	Serine/threonine-protein kinase Nek3	0.0463813	-0.0837725
ENSGACT00000015842.1	Q6PC91	Transcription factor BTF3 homolog 4	0.0102831	0.10021
ENSGACT00000015861.1	A5PKA5	Sorting nexin-27	0.0355492	-0.0821561
ENSGACT00000015879.1	Q9D8B1	Androgen-induced gene 1 protein	0.0142781	-0.116101
ENSGACT00000015899.1	Q14C86	GTPase-activating protein and VPS9 domain-containing protein 1	0.0294779	-0.101504
ENSGACT00000015903.1	Q2KII1	Cyclic AMP-dependent transcription factor ATF-3	0.0442197	-0.0790201
ENSGACT00000015908.1	Q1LUV9	Mid1-interacting protein 1-B	0.00371927	0.1262
ENSGACT00000015913.1	O35317	Pre-B-cell leukemia transcription factor 3	0.0149693	-0.114026
ENSGACT00000015936.1	A5PMW0	Choline transporter-like protein 5-A	0.0219362	0.109225
ENSGACT00000015938.1	Q92090	Cytochrome P450 2K1	0.0288441	-0.100776
ENSGACT00000015946.1	Q9H069	Dynein regulatory complex subunit 3	0.00594289	-0.114965
ENSGACT00000015969.1	Q8N0U4	Protein FAM185A	0.0354544	-0.0821283
ENSGACT00000015974.1	Q2TA14	Lysosomal Pro-X carboxypeptidase	1.6e-05	-0.168541
ENSGACT00000015978.1	Q9NT22	EMILIN-3	0.0184348	-0.100657
ENSGACT00000015979.1	Q2TA14	Lysosomal Pro-X carboxypeptidase	0.0483362	-0.0771254
ENSGACT00000015981.1	Q6PCB5	Round spermatid basic protein 1-like protein	0.0247781	0.0878972
ENSGACT00000015996.1	Q9NR82	Potassium voltage-gated channel subfamily KQT member 5	0.0470597	0.090857
ENSGACT00000016026.1	Q3B7N2	Alpha-actinin-1	0.00500582	-0.112273
ENSGACT00000016034.1	Q09139	Fatty acid-binding protein, brain	0.0130311	0.0974841
ENSGACT00000016050.1	Q2PFV7	Alpha-actinin-1	0.0409313	0.0973577
ENSGACT00000016115.1	Q6PH57	Guanine nucleotide-binding protein G	0.0196858	0.0910768
ENSGACT00000016125.1	Q9NWZ5	Uridine-cytidine kinase-like 1	0.0276532	-0.104703
ENSGACT00000016146.1	Q8N2Z9	Centromere protein S	0.0395252	-0.0817735
ENSGACT00000016191.1	Q76HP2	Transmembrane protein 132D	0.0367864	-0.0853912
ENSGACT00000016196.1	Q9WV30	Nuclear factor of activated T-cells 5	0.0470749	-0.0865244
ENSGACT00000016205.1	Q5F389	WW domain-containing oxidoreductase	0.0159516	0.0979396
ENSGACT00000016226.1	Q4R992	Male-enhanced antigen 1	0.0223106	-0.0892379
ENSGACT00000016250.1	Q8N9U0	Tandem C2 domains nuclear protein	0.0428804	-0.0796053
ENSGACT00000016313.1			0.00362924	-0.113587
ENSGACT00000016323.1	Q2HJ19	Alpha/beta hydrolase domain-containing protein 17A	0.024073	0.0885733
ENSGACT00000016327.1	P42098	Zona pellucida sperm-binding protein 3	0.0142781	-0.116101
ENSGACT00000016386.2	Q6ZPZ3	Zinc finger CCCH domain-containing protein 4	0.0094077	-0.101409
ENSGACT00000016394.1	P79762	Zona pellucida sperm-binding protein 3	0.0466406	-0.0945138
ENSGACT00000016408.1	Q9H246	Uncharacterized protein C1orf21	0.0276406	-0.0860029
ENSGACT00000016427.1	Q8R2V5	Arf-GAP with dual PH domain-containing protein 2	0.0301509	0.084675
ENSGACT00000016428.1	Q9GMY3	Gastricsin	0.0101322	0.108312
ENSGACT00000016457.1	P11364	Viral T-cell receptor beta chain-like T17T-22	0.0196548	-0.0911009
ENSGACT00000016468.1	P50428	Arylsulfatase A	0.0162727	0.0941244
ENSGACT00000016469.1	Q3SX24	F-box only protein 6	0.0419907	0.0816874
ENSGACT00000016516.1	Q96PC5	Melanoma inhibitory activity protein 2	0.000479	-0.136389
ENSGACT00000016518.1	P05123	Creatine kinase M-type	0.0206682	0.0903838
ENSGACT00000016521.1	Q9EPQ7	StAR-related lipid transfer protein 5	0.0339737	-0.0993698
ENSGACT00000016522.1	Q99MZ7	Peroxisomal trans-2-enoyl-CoA reductase	0.00728144	-0.104801
ENSGACT00000016530.1	Q15853	Upstream stimulatory factor 2	0.00920223	-0.115835
ENSGACT00000016537.1	Q5R573	Rab-like protein 2A	0.0114172	0.0988689
ENSGACT00000016540.1	Q5YCC7	Transmembrane channel-like protein 3	0.0354342	-0.096155
ENSGACT00000016548.1	Q17Q97	Required for excision 1-B domain-containing protein	0.00909276	-0.111965
ENSGACT00000016569.1	Q6P0F9	Insulinoma-associated protein 1a	0.0194393	0.111113
ENSGACT00000016620.1	P27473	Interferon-induced protein 44	0.0255041	-0.103081
ENSGACT00000016648.1	Q9NSK7	Protein C19orf12	0.0218306	-0.0895546
ENSGACT00000016650.1	Q8NAA5	Leucine-rich repeat-containing protein 75A	0.045581	-0.0902252
ENSGACT00000016656.1	Q8BIE6	FERM domain-containing protein 4A	0.0202645	0.0930246
ENSGACT00000016657.1	Q14318	Peptidyl-prolyl cis-trans isomerase FKBP8	0.0492858	-0.0793216
ENSGACT00000016675.1	Q9BZZ2	Sialoadhesin	0.00117306	0.126733
ENSGACT00000016709.1			0.0200451	-0.0926628
ENSGACT00000016716.1	Q1LV17	Interferon regulatory factor 2-binding protein 1	0.0359027	-0.092754
ENSGACT00000016733.1	Q9HBW1	Leucine-rich repeat-containing protein 4	0.0300763	0.0996716
ENSGACT00000016759.1			0.00180461	0.122727
ENSGACT00000016767.1	E1C1L6	Ectonucleoside triphosphate diphosphohydrolase 5	0.00100677	0.129524
ENSGACT00000016777.1	Q9Y226	Solute carrier family 22 member 13	0.0427682	0.083638
ENSGACT00000016779.1	Q8IZ02	Leucine-rich repeat-containing protein 34	0.0385543	-0.0854748
ENSGACT00000016811.1	O95180	Voltage-dependent T-type calcium channel subunit alpha-1H	0.0168729	0.109047
ENSGACT00000016812.1	Q5THJ4	Vacuolar protein sorting-associated protein 13D	0.0421276	-0.0793607
ENSGACT00000016826.1	Q66HT8	ADP-ribose glycohydrolase ARH3	0.0280597	-0.0857822
ENSGACT00000016833.1	O35054	Claudin-4	0.0109103	-0.120927
ENSGACT00000016835.1	Q7RTR2	NLR family CARD domain-containing protein 3	0.0465783	-0.077889
ENSGACT00000016849.1	O19005	Claudin-4	0.0450497	-0.094807
ENSGACT00000016854.1	Q9BUR5	MICOS complex subunit MIC26	0.00655574	-0.127405
ENSGACT00000016863.1	Q63400	Claudin-3	0.0493963	-0.0935129
ENSGACT00000016878.1	A8MWY0	UPF0577 protein KIAA1324-like	0.035851	0.0995263
ENSGACT00000016896.1	P01855	Ig epsilon chain C region	0.0402517	0.0800987
ENSGACT00000016904.1	P20768	Ig mu chain C region	0.00790896	0.103715
ENSGACT00000016916.1	P01763	Immunoglobulin heavy variable 3-48	0.00198552	-0.135439
ENSGACT00000016917.1	Q5U2R1	Decaprenyl-diphosphate synthase subunit 2	0.00609663	-0.120219
ENSGACT00000016927.1	P01871	Immunoglobulin heavy constant mu	0.0084219	0.102885
ENSGACT00000016947.1	P0DOX6	Immunoglobulin mu heavy chain	0.0165755	0.097043
ENSGACT00000016954.1	P41164	ETS translocation variant 1	0.0320324	-0.0838076
ENSGACT00000016961.1	P40617	ADP-ribosylation factor-like protein 4A	0.0343804	0.0999915
ENSGACT00000016966.1	Q9NP86	Calcium-binding protein 5	0.0406558	0.0799382
ENSGACT00000016975.1	B5DE73	Aspartate beta-hydroxylase domain-containing protein 2	0.0015249	0.123892
ENSGACT00000016976.1	B5X4E0	Calumenin-B	0.0167684	-0.098665
ENSGACT00000016989.1	Q6AX42	Seizure protein 6 homolog	0.0285227	-0.101326
ENSGACT00000017035.1	Q2HJ94	DnaJ homolog subfamily A member 2	0.00399459	-0.112412
ENSGACT00000017054.1	Q90474	Heat shock protein HSP 90-alpha 1	0.00310066	0.116015
ENSGACT00000017072.1	Q60775	ETS-related transcription factor Elf-1	0.0104418	0.100003
ENSGACT00000017094.1			0.0464565	0.0817804
ENSGACT00000017097.1	Q28653	Serine/threonine-protein phosphatase 2A 56 kDa regulatory subunit delta isoform	0.0201564	-0.0907319
ENSGACT00000017112.1	Q08C99	Vertnin	0.0496899	-0.0915851
ENSGACT00000017133.1	Q7TP65	Ankyrin repeat and LEM domain-containing protein 2	0.0409833	-0.0929472
ENSGACT00000017134.1	P18291	Granzyme B	0.00574196	-0.124762
ENSGACT00000017145.1	P35030	Trypsin-3	0.00325086	-0.114924
ENSGACT00000017152.1	Q5R481	Septin-7	0.0376363	0.0816433
ENSGACT00000017158.1	Q06605	Granzyme-like protein 1	0.0103954	-0.108024
ENSGACT00000017206.1	Q9CRA8	Exosome complex component RRP46	0.00237559	-0.118751
ENSGACT00000017210.1	Q566S6	Dehydrogenase/reductase SDR family member 7B	0.00902657	-0.101963
ENSGACT00000017241.1	P30049	ATP synthase subunit delta, mitochondrial	0.00331972	0.114675
ENSGACT00000017282.1	Q9NQL2	Ras-related GTP-binding protein D	0.0102347	-0.103596
ENSGACT00000017287.1	Q9I8F9	Heat shock 70 kDa protein 1	0.0464547	-0.0941144
ENSGACT00000017317.1	G3I6Z6	Neurogenic locus notch homolog protein 1	0.0247241	-0.100136
ENSGACT00000017327.1			0.0178968	0.0924905
ENSGACT00000017363.1	A0A1L8GSA2	Methylcytosine dioxygenase tet3-A	0.0340364	0.083758
ENSGACT00000017375.1	Q92982	Ninjurin-1	0.0265307	-0.105205
ENSGACT00000017377.1	Q92982	Ninjurin-1	0.0126595	-0.118741
ENSGACT00000017385.1	O15211	Ral guanine nucleotide dissociation stimulator-like 2	0.0410639	0.0802591
ENSGACT00000017393.1	A2BE28	Ribosomal biogenesis protein LAS1L	0.046231	0.0778385
ENSGACT00000017414.1	A2PYL6	Hexokinase-2	0.0114403	0.0987603
ENSGACT00000017416.1	Q28295	von Willebrand factor	0.00745039	-0.1045
ENSGACT00000017421.1	Q503D6	Cyclin-Q	0.0383366	0.0808829
ENSGACT00000017426.1	P08220	Gamma-aminobutyric acid receptor subunit beta-1	0.0455129	-0.0835129
ENSGACT00000017430.1	Q9CZG3	COMM domain-containing protein 8	0.00209489	-0.120137
ENSGACT00000017439.1			0.00641803	-0.106437
ENSGACT00000017442.1	P55292	Desmocollin-2	0.00420826	0.111823
ENSGACT00000017443.1	Q9UN19	Dual adapter for phosphotyrosine and 3-phosphotyrosine and 3-phosphoinositide	0.0180699	0.0923329
ENSGACT00000017453.1	Q8BUV3	Gephyrin	0.0343297	0.0882318
ENSGACT00000017459.1	Q03555	Gephyrin	0.0202799	-0.0909053
ENSGACT00000017461.1			0.00775657	0.104023
ENSGACT00000017464.1	Q8TBZ3	WD repeat-containing protein 20	0.0284641	0.0899785
ENSGACT00000017477.1	Q62651	Delta	0.00211992	-0.119998
ENSGACT00000017479.1	Q8R1V4	Transmembrane emp24 domain-containing protein 4	0.00758272	-0.104269
ENSGACT00000017482.1			0.0176584	-0.0929711
ENSGACT00000017500.1	F1QUP1	Protein rapunzel	0.03582	0.0823347
ENSGACT00000017504.1			0.0480974	-0.0858365
ENSGACT00000017505.1	Q60929	Myocyte-specific enhancer factor 2A	0.035714	-0.100107
ENSGACT00000017507.2	Q9NU19	TBC1 domain family member 22B	0.0163028	-0.111518
ENSGACT00000017520.1	O95049	Tight junction protein ZO-3	0.0396957	-0.0806617
ENSGACT00000017525.1	Q9PTW9	Proteasome subunit alpha type-7	0.0129246	0.0970733
ENSGACT00000017531.1	Q6P606	LysM and putative peptidoglycan-binding domain-containing protein 4	0.00712842	-0.109128
ENSGACT00000017549.1	Q9JI35	Histamine H3 receptor	0.00774899	-0.125536
ENSGACT00000017553.1	P57735	Ras-related protein Rab-25	0.00644103	-0.106391
ENSGACT00000017560.1	Q96AX2	Ras-related protein Rab-37	0.0170702	-0.110356
ENSGACT00000017577.1	O95393	Bone morphogenetic protein 10	0.0131323	0.115736
ENSGACT00000017597.1			0.00560634	-0.117246
ENSGACT00000017640.1	Q4V842	G patch domain-containing protein 4	0.0385578	0.0807906
ENSGACT00000017649.1	Q9H2M9	Rab3 GTPase-activating protein non-catalytic subunit	0.0249342	-0.104374
ENSGACT00000017717.1	Q96HW7	Integrator complex subunit 4	0.0310615	-0.084204
ENSGACT00000017744.1	Q50L44	Leucine-rich repeat and immunoglobulin-like domain-containing nogo receptor-interacting protein 1	0.0492884	0.0909656
ENSGACT00000017752.1			0.0251283	-0.0913208
ENSGACT00000017753.1	A8Y5H7	SEC14-like protein 1	0.0397447	0.0913811
ENSGACT00000017759.1	P22125	Ras-related protein ORAB-1	0.028805	0.0915778
ENSGACT00000017761.1	Q6AZB8	Putative nuclease HARBI1	0.0428159	-0.0954092
ENSGACT00000017770.1	Q9H165	B-cell lymphoma/leukemia 11A	0.0159067	0.102303
ENSGACT00000017773.1	Q6TYB5	Fasciculation and elongation protein zeta-2	0.000201829	-0.172848
ENSGACT00000017774.1			0.0197659	-0.102779
ENSGACT00000017798.1	Q9NUP7	tRNA:m	0.0477589	0.0869931
ENSGACT00000017803.1	P41320	Glutamine synthetase, mitochondrial	0.0238804	-0.088217
ENSGACT00000017806.1	Q1LVN8	Selenoprotein O	0.0177007	-0.112007
ENSGACT00000017809.1	Q14558	Phosphoribosyl pyrophosphate synthase-associated protein 1	0.0368592	-0.0984883
ENSGACT00000017815.1	Q5DU56	Protein NLRC3	0.00644087	0.129425
ENSGACT00000017848.1	Q1LVW0	Ankyrin repeat and BTB/POZ domain-containing protein BTBD11-A	0.0289385	0.0879034
ENSGACT00000017878.1	Q6PEH8	Mediator of RNA polymerase II transcription subunit 25	0.0260159	-0.0869254
ENSGACT00000017895.1	Q9Z1P3	Induced myeloid leukemia cell differentiation protein Mcl-1 homolog	0.039908	-0.0802371
ENSGACT00000017910.2	Q8BWU3	Protein FAM131A	0.034216	-0.0981396
ENSGACT00000017926.1	Q6DFQ5	Sigma intracellular receptor 2	0.0284012	0.0893747
ENSGACT00000017933.1	Q5DU56	Protein NLRC3	0.0298603	0.0925344
ENSGACT00000017934.1	Q9HCM3	UPF0606 protein KIAA1549	0.0303005	0.0948717
ENSGACT00000017969.1	P70325	T-box transcription factor TBX4	0.00329046	-0.138213
ENSGACT00000017982.1	P32262	Antithrombin-III	0.0438737	0.0857904
ENSGACT00000018001.1	Q6GMK6	Tetraspanin-9	0.0290105	0.104071
ENSGACT00000018031.1	Q32PL1	Protein phosphatase 1 regulatory subunit 7	0.0158891	-0.0991844
ENSGACT00000018053.1	A2ABU4	Myomesin-3	0.0434598	-0.0788533
ENSGACT00000018058.1	Q9Z2J0	Solute carrier family 23 member 1	0.0046713	0.123165
ENSGACT00000018069.1	Q9I8L5	Fatty acid-binding protein 10-A, liver basic	0.0199037	0.0937502
ENSGACT00000018086.1	Q86UT8	Coiled-coil domain-containing protein 84	0.000772987	0.131299
ENSGACT00000018126.1	Q9BXK5	Bcl-2-like protein 13	0.0280167	-0.0858161
ENSGACT00000018130.1	Q47690	Homocysteine S-methyltransferase	0.00561722	0.108144
ENSGACT00000018134.1	P20825	Retrovirus-related Pol polyprotein from transposon 297	0.0190742	0.103455
ENSGACT00000018145.2	Q9Y5S2	Serine/threonine-protein kinase MRCK beta	0.0184189	-0.0920455
ENSGACT00000018150.1	Q9BE45	NF-kappa-B inhibitor zeta	0.0356095	-0.08206
ENSGACT00000018151.1	Q13823	Nucleolar GTP-binding protein 2	0.0177517	-0.112909
ENSGACT00000018195.1	Q05086	Ubiquitin-protein ligase E3A	0.00364984	-0.113521
ENSGACT00000018196.1	Q5M7V8	Thyroid hormone receptor-associated protein 3	0.0390035	0.0806061
ENSGACT00000018199.1	F1LRS8	CD2-associated protein	0.0452066	-0.0782075
ENSGACT00000018204.1	P24722	Creatine kinase, testis isozyme	0.048521	0.0886487
ENSGACT00000018243.1	O75506	Heat shock factor-binding protein 1	0.000255772	-0.142785
ENSGACT00000018248.1	Q7YR26	DNA topoisomerase 1	0.00205376	-0.120367
ENSGACT00000018258.1	Q7ZYC4	Long-chain-fatty-acid--CoA ligase ACSBG2	0.0338417	-0.0852359
ENSGACT00000018264.1	P70541	Translation initiation factor eIF-2B subunit gamma	0.0290896	0.0852188
ENSGACT00000018280.1	Q13873	Bone morphogenetic protein receptor type-2	0.047275	-0.0774695
ENSGACT00000018313.1	Q3SXC5	ADP-ribosylation factor-like protein 14	0.0397378	-0.0805399
ENSGACT00000018353.1	P84652	Hemoglobin subunit beta	0.015968	-0.0995518
ENSGACT00000018367.1	Q7ZU29	Nuclear pore complex protein Nup93	0.0443259	-0.0785304
ENSGACT00000018372.1			0.0138761	-0.0960982
ENSGACT00000018381.1	P83273	Hemoglobin subunit beta-2	7.82e-05	-0.154252
ENSGACT00000018384.1	Q6PDD0	UDP-glucuronosyltransferase 2A2	0.0192674	0.0973509
ENSGACT00000018400.1	Q92485	Acid sphingomyelinase-like phosphodiesterase 3b	0.0428884	0.0801922
ENSGACT00000018404.1	Q9Y342	Plasmolipin	0.000235368	-0.143625
ENSGACT00000018415.1	Q9ER47	Potassium voltage-gated channel subfamily H member 7	0.021526	-0.0897777
ENSGACT00000018431.1	B5FXE5	Apoptosis-inducing factor 2	0.0119307	-0.0981803
ENSGACT00000018433.1	O97554	Prostaglandin G/H synthase 1	0.0405089	-0.080535
ENSGACT00000018436.1	Q8R3G1	Nuclear inhibitor of protein phosphatase 1	0.0231183	-0.0897186
ENSGACT00000018464.1	P79774	Serotonin N-acetyltransferase	0.0166898	0.1115
ENSGACT00000018471.1	O95562	Vesicle transport protein SFT2B	0.035402	-0.0821656
ENSGACT00000018477.1	P16930	Fumarylacetoacetase	0.0116152	0.107783
ENSGACT00000018478.1	Q2UY09	Collagen alpha-1	0.00903442	-0.104557
ENSGACT00000018483.1	Q9H305	Cell death-inducing p53-target protein 1	0.0167189	-0.112616
ENSGACT00000018493.1	A2RUV0	Neurogenic locus notch homolog protein 1	0.000546657	-0.134989
ENSGACT00000018498.1	Q9H672	Ankyrin repeat and SOCS box protein 7	0.00705198	-0.105269
ENSGACT00000018560.1	P13521	Secretogranin-2	0.0026272	0.129554
ENSGACT00000018564.1	Q5ZM20	RecQ-mediated genome instability protein 2	0.00219107	-0.12192
ENSGACT00000018566.1	Q28D01	WD repeat-containing protein 26	0.00264511	0.117683
ENSGACT00000018584.1	P57094	Axin-1	0.010611	0.117719
ENSGACT00000018615.1	Q6PHG2	Hemopexin	0.00962081	0.121546
ENSGACT00000018618.1	Q4KLG9	AN1-type zinc finger protein 2B	0.0242969	-0.107091
ENSGACT00000018619.1			0.0126278	-0.115989
ENSGACT00000018671.1			0.0115758	0.0985954
ENSGACT00000018675.1	Q503V3	UPF0454 protein C12orf49 homolog	0.0104241	0.100025
ENSGACT00000018685.1	P20611	Lysosomal acid phosphatase	0.00289726	-0.125866
ENSGACT00000018687.1	Q640F2	SHC SH2 domain-binding protein 1 homolog B	0.0300076	0.0919996
ENSGACT00000018733.1	Q9P270	SLAIN motif-containing protein 2	0.00629236	-0.126626
ENSGACT00000018748.1			0.0332948	0.0834937
ENSGACT00000018759.1	Q8CH62	Protein LTO1 homolog	0.00383307	-0.112919
ENSGACT00000018763.1	A6QLP7	Translocon-associated protein subunit alpha	0.0224326	0.0920462
ENSGACT00000018776.1	P79762	Zona pellucida sperm-binding protein 3	0.0305442	-0.0968615
ENSGACT00000018789.1	Q9D0F6	Replication factor C subunit 5	0.0231554	0.0886782
ENSGACT00000018794.1	Q5NVI6	Pituitary tumor-transforming gene 1 protein-interacting protein	0.016179	-0.0963682
ENSGACT00000018803.1	P15882	N-chimaerin	0.0447682	0.0788425
ENSGACT00000018848.1	Q02084	Zinc-binding protein A33	0.00102786	0.137193
ENSGACT00000018850.1	Q02084	Zinc-binding protein A33	0.00273952	-0.117407
ENSGACT00000018890.1	A6QLE5	NACHT, LRR and PYD domains-containing protein 3	0.0364036	-0.0910996
ENSGACT00000018891.1	Q50DM5	Adhesion G-protein coupled receptor G1	0.000249945	0.143015
ENSGACT00000018908.1			0.0461065	-0.0801619
ENSGACT00000018914.1	A6QLE5	NACHT, LRR and PYD domains-containing protein 3	0.0237946	-0.106475
ENSGACT00000018915.1			0.0190934	-0.0943761
ENSGACT00000018933.1	P58466	Carboxy-terminal domain RNA polymerase II polypeptide A small phosphatase 1	0.015379	0.0971086
ENSGACT00000018936.1	Q9NV70	Exocyst complex component 1	0.0270213	0.0863499
ENSGACT00000018956.1			0.0423889	0.0869022
ENSGACT00000018960.1	Q9WV72	Ankyrin repeat and SOCS box protein 3	0.0370627	0.0874128
ENSGACT00000018977.1	Q61241	Testis-specific serine/threonine-protein kinase 1	0.0167336	0.107787
ENSGACT00000018992.1			0.0269229	-0.0988311
ENSGACT00000019005.1	Q503V0	Charged multivesicular body protein 6	0.0411806	-0.0797297
ENSGACT00000019024.1			0.00021955	-0.144307
ENSGACT00000019032.1	Q02084	Zinc-binding protein A33	0.0327941	0.092624
ENSGACT00000019043.1	P31579	Low choriolytic enzyme	0.00292546	0.117235
ENSGACT00000019071.1	Q6ZW49	PAX-interacting protein 1	0.0191338	-0.091492
ENSGACT00000019089.1	Q7ZX03	Forkhead box protein K2	0.0306553	-0.0855277
ENSGACT00000019103.1	Q8BHA1	Leucine-rich repeat-containing protein 24	0.00900902	0.116257
ENSGACT00000019111.2	A7Y2W8	Sodium- and chloride-dependent glycine transporter 1	0.0432759	-0.0789252
ENSGACT00000019177.1	Q9Y5R5	Doublesex- and mab-3-related transcription factor 2	0.0269463	-0.104563
ENSGACT00000019184.1	Q2KIB9	Ribonuclease P protein subunit p29	0.0138454	-0.117021
ENSGACT00000019193.1	Q6P4H8	Protein N-lysine methyltransferase FAM173B	0.0364878	0.0822808
ENSGACT00000019194.1	Q2KIB9	Ribonuclease P protein subunit p29	0.000384628	0.155764
ENSGACT00000019211.1			0.00736453	0.126341
ENSGACT00000019231.1			0.0244036	0.0882621
ENSGACT00000019243.1	A0A0R4IVA4	Dual specificity protein phosphatase CDC14AB	0.0149734	-0.114702
ENSGACT00000019273.1	P51151	Ras-related protein Rab-9A	0.0143051	-0.0959806
ENSGACT00000019275.1	Q6DC02	BTB/POZ domain-containing protein kctd15	0.00894622	-0.105669
ENSGACT00000019287.1	Q9GKL8	Cathepsin L1	0.0234431	-0.0884937
ENSGACT00000019309.1	P98198	Phospholipid-transporting ATPase ID	0.0166779	0.0935056
ENSGACT00000019326.1	Q6PHK6	Transcriptional activator protein Pur-beta	0.0183604	-0.0920916
ENSGACT00000019336.1	P28799	Granulins	0.00117387	0.126934
ENSGACT00000019368.1	P53992	Protein transport protein Sec24C	0.0398509	0.0802611
ENSGACT00000019381.1	Q02084	Zinc-binding protein A33	0.00281933	-0.11672
ENSGACT00000019389.1			0.0194263	-0.0914048
ENSGACT00000019400.1	P49109	Dimethylaniline monooxygenase	0.0404202	-0.0971115
ENSGACT00000019411.1	Q8N5H7	SH2 domain-containing protein 3C	0.000106388	-0.151367
ENSGACT00000019414.1	Q805F3	Cathepsin E-A	0.000845545	-0.154811
ENSGACT00000019427.1	A3KPP3	Ran guanine nucleotide release factor	0.016895	-0.0932974
ENSGACT00000019438.1	Q8JFQ6	Keratin, type I cytoskeletal 13	0.0138394	-0.11262
ENSGACT00000019471.1	A5WVX1	Methyltransferase-like protein 13	0.0417703	-0.0794991
ENSGACT00000019478.1	Q96MH6	Transmembrane protein 68	0.00343851	0.137688
ENSGACT00000019491.1	Q6P1D5	Seizure 6-like protein	0.0212041	-0.106433
ENSGACT00000019512.1	Q9Y5J1	U3 small nucleolar RNA-associated protein 18 homolog	0.00893346	-0.102101
ENSGACT00000019518.1	P20135	Glutathione S-transferase theta-1	0.00338348	0.114444
ENSGACT00000019528.1	Q99PQ2	E3 ubiquitin-protein ligase TRIM11	0.00398212	-0.121201
ENSGACT00000019615.1	Q7T292	Mitoferrin-2	0.0074923	-0.113558
ENSGACT00000019630.1	B1H3E1	Serine/threonine-protein kinase NLK2	0.0175516	-0.0958773
ENSGACT00000019632.1	P56270	Myc-associated zinc finger protein	0.0308974	0.102882
ENSGACT00000019648.1	Q6DN12	Multiple C2 and transmembrane domain-containing protein 2	0.0248198	-0.0964865
ENSGACT00000019654.1	Q9JM99	Proteoglycan 4	0.000555977	-0.135142
ENSGACT00000019673.1	Q5SWX8	Protein odr-4 homolog	0.0174182	-0.0928538
ENSGACT00000019697.1	Q8N2G4	Ly6/PLAUR domain-containing protein 1	0.0218257	-0.0954724
ENSGACT00000019715.1	Q9BXB4	Oxysterol-binding protein-related protein 11	0.0160975	-0.0939828
ENSGACT00000019723.1	Q9UHA2	SS18-like protein 2	0.0165187	-0.0936138
ENSGACT00000019728.1	Q5U316	Ras-related protein Rab-35	0.0375755	-0.0940061
ENSGACT00000019738.1	Q7TQK0	Cyclin-T2	0.0433955	-0.0912346
ENSGACT00000019742.2	Q15269	Periodic tryptophan protein 2 homolog	0.0388917	0.0806522
ENSGACT00000019748.1	Q9QYT7	Phosphatidylinositol N-acetylglucosaminyltransferase subunit Q	0.0325187	-0.08349
ENSGACT00000019787.1	A8DZE7	Short-chain dehydrogenase/reductase family 42E member 1	0.00704361	-0.107206
ENSGACT00000019805.1	Q80U70	Polycomb protein Suz12	0.000947757	-0.129085
ENSGACT00000019808.1	Q6DEF4	LysM and putative peptidoglycan-binding domain-containing protein 2	0.0317031	-0.100242
ENSGACT00000019814.1	Q96PE3	Type I inositol 3,4-bisphosphate 4-phosphatase	0.0470714	-0.0775879
ENSGACT00000019816.1	Q01098	Glutamate receptor ionotropic, NMDA 2C	0.0334205	-0.0969019
ENSGACT00000019837.1	Q14183	Double C2-like domain-containing protein alpha	0.0273118	-0.101677
ENSGACT00000019852.1	Q6PFM0	Bifunctional arginine demethylase and lysyl-hydroxylase JMJD6	0.00745039	-0.1045
ENSGACT00000019886.1	Q6TFL4	Kelch-like protein 24	0.0193771	-0.091318
ENSGACT00000019888.2	Q8TF30	WASP homolog-associated protein with actin, membranes and microtubules	0.0170967	-0.0934623
ENSGACT00000019897.1	P58544	BTB/POZ domain-containing protein 1	0.0398964	-0.0976145
ENSGACT00000019906.1	O73737	Microtubule-associated protein 6 homolog	0.00734165	0.127358
ENSGACT00000019909.1	Q6P6Z4	Calcium/calmodulin-dependent protein kinase II inhibitor 2	0.0365198	0.0990857
ENSGACT00000019917.1	Q9P267	Methyl-CpG-binding domain protein 5	0.00294211	0.116172
ENSGACT00000019935.1	P21571	ATP synthase-coupling factor 6, mitochondrial	0.00993819	-0.100671
ENSGACT00000019958.1	Q6DDK1	Calcium-responsive transactivator	0.0187095	-0.0918848
ENSGACT00000019998.1	Q6PH58	Transmembrane protein 39A	0.00167672	-0.122845
ENSGACT00000020002.1	O54950	5'-AMP-activated protein kinase subunit gamma-1	0.0390398	0.0920238
ENSGACT00000020006.1	P27930	Interleukin-1 receptor type 2	0.00918086	0.10922
ENSGACT00000020010.1	P81274	G-protein-signaling modulator 2	0.0262078	0.0893542
ENSGACT00000020020.1			0.0401333	-0.0949578
ENSGACT00000020029.1	Q5T8I3	Protein FAM102B	0.0221983	-0.0912263
ENSGACT00000020041.1	Q91740	Fibronectin	0.0429713	0.0790378
ENSGACT00000020044.1	P23978	Sodium- and chloride-dependent GABA transporter 1	0.0117216	0.120037
ENSGACT00000020059.1	Q9BZW4	Transmembrane 6 superfamily member 2	0.0050456	-0.132197
ENSGACT00000020089.1	Q08623	Pseudouridine-5'-phosphatase	0.0247376	-0.0877017
ENSGACT00000020092.1	Q8N0W4	Neuroligin-4, X-linked	0.0257635	-0.0996815
ENSGACT00000020093.1	O93235	Cold-inducible RNA-binding protein A	0.00706573	0.105192
ENSGACT00000020101.1	P15620	Zinc finger protein 271	0.0226229	-0.0898948
ENSGACT00000020110.1	Q0GGW5	Serine/threonine-protein kinase STK11	0.0189222	0.0916693
ENSGACT00000020115.1	Q7ZUW6	WD repeat domain phosphoinositide-interacting protein 3	0.0159087	-0.0942584
ENSGACT00000020156.1	O57535	Nucleoside diphosphate kinase	0.0458446	-0.0779769
ENSGACT00000020164.1	Q9Y2W6	Tudor and KH domain-containing protein	0.0408302	0.0798681
ENSGACT00000020168.1	Q6IN33	Calcipressin-1	0.00397933	-0.12454
ENSGACT00000020180.1	O14917	Protocadherin-17	0.00192709	-0.121105
ENSGACT00000020219.1	Q14644	Ras GTPase-activating protein 3	0.0095707	0.101179
ENSGACT00000020236.1	Q9JL04	Formin-2	0.0155287	-0.110716
ENSGACT00000020245.1	Q05086	Ubiquitin-protein ligase E3A	0.0387801	0.0806984
ENSGACT00000020271.1	Q5XJB9		0.0180849	0.106864
ENSGACT00000020279.1	P48531	Midkine-B	0.0349704	0.0824815
ENSGACT00000020301.1	Q6AZB8	Putative nuclease HARBI1	0.0244611	-0.106606
ENSGACT00000020307.1	Q6P9Z4	Protein fem-1 homolog A	0.019614	-0.110018
ENSGACT00000020308.1	Q5HZI2	C2 calcium-dependent domain-containing protein 4C	0.0128269	0.116028
ENSGACT00000020313.1	P36968	Phospholipid hydroperoxide glutathione peroxidase	0.000715546	0.132129
ENSGACT00000020320.1	Q6DF62	Regucalcin	0.0268989	-0.086418
ENSGACT00000020326.1	Q62413	Ephrin type-A receptor 6	0.0234288	-0.0886328
ENSGACT00000020346.1	P43166	Carbonic anhydrase 7	0.0475601	-0.0818543
ENSGACT00000020368.1	Q9YH58	Formimidoyltransferase-cyclodeaminase	0.0150676	0.111122
ENSGACT00000020370.1	O43237	Cytoplasmic dynein 1 light intermediate chain 2	0.0442013	-0.0785765
ENSGACT00000020376.1	Q96MX0	CKLF-like MARVEL transmembrane domain-containing protein 3	0.0119307	-0.0981803
ENSGACT00000020397.1			0.0311381	0.101869
ENSGACT00000020400.1			0.00128743	0.140855
ENSGACT00000020401.1			0.0231895	0.105401
ENSGACT00000020451.1	Q8R5B6	SPRY domain-containing SOCS box protein 4	0.00595904	-0.111309
ENSGACT00000020465.1	O00566	U3 small nucleolar ribonucleoprotein protein MPP10	0.00772853	-0.126326
ENSGACT00000020475.1	Q5U3P0	PCI domain-containing protein 2	0.0176709	0.0926451
ENSGACT00000020481.1			0.00624855	-0.112971
ENSGACT00000020491.1	Q02193	Brain-derived neurotrophic factor	0.0405981	-0.082988
ENSGACT00000020523.1			0.00603814	-0.107221
ENSGACT00000020555.1	Q5NVF5	Dynein light chain Tctex-type 3	0.0323672	-0.0897801
ENSGACT00000020556.1	Q7SXU0	Eukaryotic translation initiation factor 3 subunit J-A	0.0496278	-0.0766649
ENSGACT00000020567.1	Q08BB5	CTD small phosphatase-like protein 2-A	0.00633696	-0.106654
ENSGACT00000020570.1	Q6P2L7	Protein CASC4	0.00646411	0.106345
ENSGACT00000020571.1	O00499	Myc box-dependent-interacting protein 1	0.00196588	0.120875
ENSGACT00000020572.1	Q90YP3	40S ribosomal protein S28	0.0448273	0.0783459
ENSGACT00000020573.1	Q5ZKQ5	Protein CASC4	0.0312305	0.100951
ENSGACT00000020574.1	Q90YP3	40S ribosomal protein S28	0.000234286	-0.143661
ENSGACT00000020606.1	Q764M5	Signal transducer and activator of transcription 1	0.0200858	0.110811
ENSGACT00000020620.1	Q4VC05	B-cell CLL/lymphoma 7 protein family member A	0.0259153	0.105369
ENSGACT00000020658.1	P10286	Calcitonin gene-related peptide	0.0238835	-0.101423
ENSGACT00000020677.1	Q7RTR2	NLR family CARD domain-containing protein 3	0.0340507	0.0912001
ENSGACT00000020732.1	Q6A028	Switch-associated protein 70	0.000518599	0.135543
ENSGACT00000020761.1	Q5R7J9	Eukaryotic translation initiation factor 4 gamma 2	0.00655716	0.10616
ENSGACT00000020766.1	Q62132	Receptor-type tyrosine-protein phosphatase R	0.0337593	-0.0847777
ENSGACT00000020769.1	P23467	Receptor-type tyrosine-protein phosphatase beta	0.0144107	-0.0955511
ENSGACT00000020774.1	B1A193	Ras association domain-containing protein 10	0.00264932	0.134603
ENSGACT00000020796.1	P84169	26S proteasome non-ATPase regulatory subunit 13	0.0112682	0.0989645
ENSGACT00000020826.1	Q6VVX2	Collagen type IV alpha-3-binding protein	0.0487428	0.0769621
ENSGACT00000020828.1	Q99MN1	Lysine--tRNA ligase	0.0298826	-0.0848095
ENSGACT00000020839.1	A0JPE9	Putative glycerol kinase 5	0.0130958	0.096929
ENSGACT00000020857.1	P56395	Cytochrome b5	0.0111172	-0.099149
ENSGACT00000020884.1	Q8NBA8	DTW domain-containing protein 2	0.00660398	-0.10608
ENSGACT00000020897.1			0.00280103	0.123478
ENSGACT00000020903.2	O88944	Potassium voltage-gated channel subfamily KQT member 3	0.0316538	-0.0859552
ENSGACT00000020915.1	O14672	Disintegrin and metalloproteinase domain-containing protein 10	0.005984	-0.107338
ENSGACT00000020921.1	P27986	Phosphatidylinositol 3-kinase regulatory subunit alpha	0.0490137	-0.0768699
ENSGACT00000020931.1	Q8BZX4	Splicing regulatory glutamine/lysine-rich protein 1	0.00433306	-0.124524
ENSGACT00000020959.1			0.00615862	-0.122562
ENSGACT00000020971.1	Q8K3G5	Inactive serine/threonine-protein kinase VRK3	0.00582425	-0.107682
ENSGACT00000020974.1			0.0373545	0.081298
ENSGACT00000020988.1	Q6PBY7	Trafficking protein particle complex subunit 13	0.0446998	0.081307
ENSGACT00000020992.1			0.043093	-0.0789917
ENSGACT00000020997.1	Q6TGZ4	THAP domain-containing protein 11	0.000443285	-0.144593
ENSGACT00000021001.1	P52888	Thimet oligopeptidase	0.00189656	-0.12129
ENSGACT00000021026.1	P0DKX4	Small integral membrane protein 18	0.0110718	-0.120071
ENSGACT00000021049.1	Q0P4P2	Fibrinogen C domain-containing protein 1	0.029034	-0.0930831
ENSGACT00000021099.1	Q90871	Interferon regulatory factor 8	9.96e-05	0.151964
ENSGACT00000021118.1	Q4R912	Uncharacterized protein C16orf46 homolog	0.0116471	-0.118222
ENSGACT00000021122.1	Q1T765	Centromere protein N	0.0428499	-0.0790839
ENSGACT00000021146.1	Q9H422	Homeodomain-interacting protein kinase 3	0.0257794	-0.0870638
ENSGACT00000021206.1	P51532	Transcription activator BRG1	0.0389474	-0.080632
ENSGACT00000021211.1			0.00298244	0.115963
ENSGACT00000021218.1	P56695	Wolframin	0.0195659	-0.0916596
ENSGACT00000021227.1	Q8T5G8	Chitin synthase	0.047925	0.0829254
ENSGACT00000021241.1	Q9CZM9	Calcium-activated potassium channel subunit beta-2	0.0142648	-0.106602
ENSGACT00000021266.1	Q9GZS1	DNA-directed RNA polymerase I subunit RPA49	0.0306947	0.0843885
ENSGACT00000021271.1	Q9JJV2	Profilin-2	0.0098641	0.100903
ENSGACT00000021298.1	Q9YH95	Paired box protein Pax-5	0.0426944	-0.089447
ENSGACT00000021323.1	Q60949	TBC1 domain family member 1	0.00943896	-0.101405
ENSGACT00000021326.1	P57682	Krueppel-like factor 3	0.0303668	0.0986457
ENSGACT00000021331.2	Q8IWE2	Protein NOXP20	0.0392842	0.0804917
ENSGACT00000021344.1	Q3UGF1	WD repeat-containing protein 19	0.0381165	0.0809751
ENSGACT00000021345.1	Q7SXL3	TATA-box-binding protein	0.00438189	-0.11159
ENSGACT00000021351.1	Q03265	ATP synthase subunit alpha, mitochondrial	0.0302864	0.084597
ENSGACT00000021379.1	Q6PHG4	Lipoyl synthase, mitochondrial	0.0046439	0.110542
ENSGACT00000021382.1	Q98972	Actin, alpha skeletal muscle	0.0134931	0.0964736
ENSGACT00000021407.1	Q8JFN7	Neuronal acetylcholine receptor subunit alpha-9-I	0.0418083	-0.095307
ENSGACT00000021427.1	Q2PKF4	Guanine nucleotide-binding protein G	0.00336008	0.123934
ENSGACT00000021429.1			0.0204422	-0.0919873
ENSGACT00000021446.1	Q66H68	RNA-binding protein 47	0.0463827	-0.0943852
ENSGACT00000021468.1	Q9H939	Proline-serine-threonine phosphatase-interacting protein 2	0.0102482	-0.100256
ENSGACT00000021490.1	P35802	Neuronal membrane glycoprotein M6-a	0.0472133	-0.09387
ENSGACT00000021511.1	Q64337	Sequestosome-1	0.0321863	0.0899454
ENSGACT00000021512.1	Q9D684	Ras and Rab interactor 2	0.0108156	-0.106344
ENSGACT00000021520.1	Q6NUW9	FGGY carbohydrate kinase domain-containing protein	0.00474771	-0.110278
ENSGACT00000021531.1	Q8TDX6	Chondroitin sulfate N-acetylgalactosaminyltransferase 1	0.0445117	-0.0784802
ENSGACT00000021543.1	P16871	Interleukin-7 receptor subunit alpha	0.0344748	0.0826532
ENSGACT00000021553.1	Q8BZ98	Dynamin-3	0.00889018	-0.12167
ENSGACT00000021554.1	O09174	Alpha-methylacyl-CoA racemase	0.0450279	0.0885387
ENSGACT00000021556.1	Q4T2X8	60S ribosome subunit biogenesis protein NIP7 homolog	0.0496983	0.0848728
ENSGACT00000021559.1	B8JKF4	CST complex subunit STN1	0.0254671	0.0872483
ENSGACT00000021601.1	Q9PVW7	Complement component C8 beta chain	0.0340858	-0.100922
ENSGACT00000021602.1	Q9H8U3	AN1-type zinc finger protein 3	0.0437754	-0.0790895
ENSGACT00000021614.1	Q9Y365	START domain-containing protein 10	0.00193818	-0.125961
ENSGACT00000021639.1	Q8VDZ4	Palmitoyltransferase ZDHHC5	0.00438988	-0.126157
ENSGACT00000021644.1	Q9CWT6	Probable ATP-dependent RNA helicase DDX28	0.0487669	-0.079353
ENSGACT00000021681.1	Q12923	Tyrosine-protein phosphatase non-receptor type 13	0.0263089	-0.0934334
ENSGACT00000021695.1	P33993	DNA replication licensing factor MCM7	0.0339792	-0.0828497
ENSGACT00000021701.1	Q502L1	Acyl-CoA-binding domain-containing protein 5A	0.0483387	-0.0771005
ENSGACT00000021758.1	Q13151	Heterogeneous nuclear ribonucleoprotein A0	0.0190907	-0.0918367
ENSGACT00000021760.1	Q8C0V0	Serine/threonine-protein kinase tousled-like 1	0.0115758	-0.0985954
ENSGACT00000021762.1	O42358	Retinal homeobox protein Rx3	0.0365084	-0.0958466
ENSGACT00000021776.1	Q15306	Interferon regulatory factor 4	0.000923429	0.129498
ENSGACT00000021791.1	P79896	Alcohol dehydrogenase class-3	0.0243247	0.0879402
ENSGACT00000021793.1	P79896	Alcohol dehydrogenase class-3	0.0339346	0.0828202
ENSGACT00000021801.1	Q6PGY5	DnaJ homolog subfamily C member 21	0.00426431	-0.111603
ENSGACT00000021803.1	C3KHG1	UPF0729 protein C18orf32 homolog	0.0093754	-0.101455
ENSGACT00000021817.1	Q9BEA0	Pro-epidermal growth factor	0.0498823	0.0793193
ENSGACT00000021845.1	P45952	Medium-chain specific acyl-CoA dehydrogenase, mitochondrial	0.0120511	-0.0980419
ENSGACT00000021860.1	Q16658	Fascin	0.00644551	0.110783
ENSGACT00000021894.1	Q7ZVP8	Trimeric intracellular cation channel type B	0.0487428	-0.0769621
ENSGACT00000021921.1	Q80X89	UDP-glucuronosyltransferase 2A1	0.0301553	0.0897051
ENSGACT00000021923.1	Q5JUQ0	Protein FAM78A	0.0142926	-0.095683
ENSGACT00000021932.1	Q9Y4X1	UDP-glucuronosyltransferase 2A1	0.0315858	0.0979324
ENSGACT00000021956.1	Q1LUM3	Poly	1.9e-05	-0.167001
ENSGACT00000021957.1	A0A1Z2R986	Endoglin	0.0280601	-0.0857723
ENSGACT00000021962.1	Q91453	Stonustoxin subunit beta	0.0418054	0.0899106
ENSGACT00000021968.1	Q8CGK7	Guanine nucleotide-binding protein G	0.0498341	0.0765931
ENSGACT00000021985.2	P49796	Regulator of G-protein signaling 3	0.0173446	0.103944
ENSGACT00000022011.1	Q8BVI4	Dihydropteridine reductase	0.0481287	-0.0833796
ENSGACT00000022038.1	Q9PT60	RalA-binding protein 1-A	0.0146798	0.109089
ENSGACT00000022053.1	Q5R2J4	Protein APCDD1	0.0395752	-0.0862844
ENSGACT00000022094.1	Q9NSC2	Sal-like protein 1	0.0204434	-0.0905233
ENSGACT00000022108.1	Q3KR54	Adenosine deaminase domain-containing protein 1	0.0234088	0.0921151
ENSGACT00000022130.1	A9JR86	Ubiquinone biosynthesis protein COQ4 homolog, mitochondrial	0.0396802	0.0803293
ENSGACT00000022133.1	Q7Z4Q2	HEAT repeat-containing protein 3	0.0171137	-0.0931064
ENSGACT00000022139.1	Q7TSV3	Zinc finger MYND domain-containing protein 19	0.0215019	-0.105372
ENSGACT00000022154.1	P55884	Eukaryotic translation initiation factor 3 subunit B	0.000460302	-0.136788
ENSGACT00000022157.1	Q8C3R1	BRCA1-associated ATM activator 1	0.0388357	-0.0806781
ENSGACT00000022158.1	Q6T311	ADP-ribosylation factor-like protein 9	0.0471434	0.0775156
ENSGACT00000022211.1	Q7SZC5	Nucleoporin NDC1	0.0334759	-0.0863521
ENSGACT00000022219.1	Q5R8Z8	Ras-related protein Rab-14	0.0115691	-0.0990474
ENSGACT00000022226.1	P07237	Protein disulfide-isomerase	0.0150338	0.0972683
ENSGACT00000022238.1	P11541	Rod cGMP-specific 3',5'-cyclic phosphodiesterase subunit alpha	0.00459819	-0.124754
ENSGACT00000022251.1	Q9C040	Tripartite motif-containing protein 2	0.0300548	0.0855773
ENSGACT00000022253.1	Q99748	Neurturin	0.0423227	-0.0965329
ENSGACT00000022267.1	Q7TMI3	E3 ubiquitin-protein ligase UHRF2	0.00912054	-0.101824
ENSGACT00000022317.1	Q9PU47	PDZ and LIM domain protein 3	0.00684359	0.105607
ENSGACT00000022342.1	Q96HC4	PDZ and LIM domain protein 5	0.0163069	-0.0937983
ENSGACT00000022358.1	Q8BGE9	Relaxin-3 receptor 1	0.00963161	-0.122357
ENSGACT00000022368.1	Q9I9A2	Retinal homeobox protein Rx2	5.56e-06	0.18642
ENSGACT00000022377.1	Q5U5X8	Protein FAM222A	0.027081	-0.0987291
ENSGACT00000022414.1	Q7ZUP0	Acidic leucine-rich nuclear phosphoprotein 32 family member A	0.0408988	0.0804072
ENSGACT00000022415.2	Q7ZUP0	Acidic leucine-rich nuclear phosphoprotein 32 family member A	0.0414156	0.0796374
ENSGACT00000022418.1	Q9JHE4	Galactosylceramide sulfotransferase	0.0167126	0.106612
ENSGACT00000022444.1	P55213	Caspase-3	0.039303	0.0806633
ENSGACT00000022454.1	Q90XF2	Protein kinase C iota type	0.00901095	0.101989
ENSGACT00000022456.1			0.00471388	0.119135
ENSGACT00000022459.1	Q60665	Ski-like protein	0.0214596	-0.0898094
ENSGACT00000022463.1	Q9D7P6	Iron-sulfur cluster assembly enzyme ISCU, mitochondrial	0.00941576	-0.102347
ENSGACT00000022464.1	Q8BRE0	Protein RD3	0.0413608	-0.0891909
ENSGACT00000022502.1	Q1KMD3	Heterogeneous nuclear ribonucleoprotein U-like protein 2	0.046466	0.0784521
ENSGACT00000022503.1	Q6DDA3	COP9 signalosome complex subunit 9	0.0101157	-0.119094
ENSGACT00000022509.1	Q800H9	Heparan-sulfate 6-O-sulfotransferase 2	0.0231526	-0.107971
ENSGACT00000022518.1	Q924I3	Atypical chemokine receptor 4	0.046483	0.0912524
ENSGACT00000022527.1	Q96RK4	Bardet-Biedl syndrome 4 protein	8.99e-05	-0.177659
ENSGACT00000022542.1	A2BIE7	Transmembrane anterior posterior transformation protein 1 homolog	0.0160195	0.0940552
ENSGACT00000022592.1	Q5REB1	Metallophosphoesterase MPPED2	0.0206236	-0.0907024
ENSGACT00000022602.1	Q3ZT31	Sorting nexin-25	0.00593032	-0.107452
ENSGACT00000022606.1	F1QZ88	Transcription factor E2F8	0.00270138	-0.117458
ENSGACT00000022620.1	P17153	Annexin A5	0.0361833	0.0818054
ENSGACT00000022661.1	P58802	TBC1 domain family member 10A	0.033652	-0.1004
ENSGACT00000022680.1	Q9PWA1	Regulator of G-protein signaling 20	0.000813444	0.131337
ENSGACT00000022682.1			0.0233197	-0.0996783
ENSGACT00000022692.1	P23193	Transcription elongation factor A protein 1	0.0137229	-0.11648
ENSGACT00000022696.1	A8MU46	Smoothelin-like protein 1	0.00729849	0.107835
ENSGACT00000022697.1	Q9NZQ8	Transient receptor potential cation channel subfamily M member 5	0.0120179	0.102856
ENSGACT00000022705.1	Q5HYK7	SH3 domain-containing protein 19	0.0249783	0.104699
ENSGACT00000022709.1	Q5R5D8	Gamma-butyrobetaine dioxygenase	0.0053542	-0.113486
ENSGACT00000022710.1	Q61207	Prosaposin	0.0102133	0.100302
ENSGACT00000022716.1	P48509	CD151 antigen	0.034239	-0.0940853
ENSGACT00000022720.1	E7FDE0	Transmembrane protein 138	0.00381499	-0.117976
ENSGACT00000022724.1	P11678	Eosinophil peroxidase	7.68e-06	-0.174704
ENSGACT00000022728.1	P11678	Eosinophil peroxidase	0.0476164	-0.0896221
ENSGACT00000022730.1	P46094	Chemokine XC receptor 1	0.00974335	0.105186
ENSGACT00000022745.1	D2I3C6	Serine/threonine-protein kinase DCLK2	0.00481465	-0.110234
ENSGACT00000022755.1	Q3U1J4	DNA damage-binding protein 1	0.0286809	0.087419
ENSGACT00000022762.1	P00740	Coagulation factor IX	0.0045729	0.118787
ENSGACT00000022763.1	Q5UQ40	Probable bifunctional E2/E3 enzyme R795	0.00460899	0.114376
ENSGACT00000022766.1			0.0207769	-0.0908629
ENSGACT00000022769.1	Q8N4L8	Coiled-coil domain-containing protein 24	0.00504979	-0.118203
ENSGACT00000022773.1	B0UZC8	von Willebrand factor C domain-containing protein 2-like	0.0303724	-0.09419
ENSGACT00000022779.1	Q2TA24	V-type proton ATPase 21 kDa proteolipid subunit	0.000674608	0.132892
ENSGACT00000022784.1			0.0145054	-0.0954588
ENSGACT00000022788.1	P62313	U6 snRNA-associated Sm-like protein LSm6	0.0435826	-0.0788072
ENSGACT00000022803.1	Q5ZKK5	Outer dense fiber protein 2	0.00855707	0.125221
ENSGACT00000022842.1	P63219	Guanine nucleotide-binding protein G	0.00472837	-0.113685
ENSGACT00000022844.1	Q2HZX7	Protein fuzzy homolog	0.0232971	0.089095
ENSGACT00000022851.1	P53791	Sodium/glucose cotransporter 1	0.030257	0.103278
ENSGACT00000022882.1	Q08DZ3	ELMO domain-containing protein 2	0.00813337	-0.103346
ENSGACT00000022886.2	Q9ESJ1	CDK5 and ABL1 enzyme substrate 1	0.0298768	-0.0848682
ENSGACT00000022892.1	Q7M3E1	Chymotrypsin-C	0.00107569	0.151551
ENSGACT00000022918.1	O13046	WD repeat and HMG-box DNA-binding protein 1	0.021695	0.0896469
ENSGACT00000022933.1	Q8AWD1	Mid1-interacting protein 1-like	0.0466202	-0.0777001
ENSGACT00000022985.1			0.0014768	-0.12415
ENSGACT00000022990.1	Q96FV9	THO complex subunit 1	0.00356801	0.113795
ENSGACT00000023013.1			0.00330802	-0.120912
ENSGACT00000023023.1	Q5R819	Aquaporin-1	0.0167329	-0.0934293
ENSGACT00000023029.1	Q9NXG0	Centlein	0.00491649	0.109846
ENSGACT00000023031.1			0.0428499	0.0790839
ENSGACT00000023038.2	Q812D1	PC4 and SFRS1-interacting protein	0.0168952	0.0932909
ENSGACT00000023041.1	P25107	Parathyroid hormone/parathyroid hormone-related peptide receptor	0.0460364	-0.0779212
ENSGACT00000023067.1	Q9CR41	Huntingtin-interacting protein K	0.0198729	-0.0909384
ENSGACT00000023078.1	Q6ZMM2	ADAMTS-like protein 5	0.00800225	-0.115659
ENSGACT00000023095.1	Q7T3Y0	Notch-regulated ankyrin repeat-containing protein A	0.00218803	-0.119629
ENSGACT00000023097.1	Q8WYQ3	Coiled-coil-helix-coiled-coil-helix domain-containing protein 10, mitochondrial	0.011263	0.117161
ENSGACT00000023099.1	Q16774	Guanylate kinase	0.016941	-0.10051
ENSGACT00000023104.1	Q14141	Septin-6	0.00914839	-0.119052
ENSGACT00000023138.1	P06280	Alpha-galactosidase A	0.00323848	0.11497
ENSGACT00000023144.1	O70352	CD82 antigen	0.0488781	0.076916
ENSGACT00000023166.1	Q64322	Neural proliferation differentiation and control protein 1	0.0474069	0.0774234
ENSGACT00000023192.1	Q99NA5	Isocitrate dehydrogenase	0.00971096	-0.119953
ENSGACT00000023227.1	Q6PJI9	GATOR complex protein WDR59	0.0126274	0.0973962
ENSGACT00000023231.1	Q6PJI9	GATOR complex protein WDR59	0.0493367	-0.0926697
ENSGACT00000023233.1	A8MXD5	Glutaredoxin domain-containing cysteine-rich protein 1	0.0185326	-0.105906
ENSGACT00000023235.1	Q0VFP6	CXXC-type zinc finger protein 4	0.0033741	0.138199
ENSGACT00000023238.1	P42772	Cyclin-dependent kinase 4 inhibitor B	0.00307485	0.133246
ENSGACT00000023270.1	Q5R611	HRAS-like suppressor 3	5.73e-05	-0.15713
ENSGACT00000023273.1	P0CB94	NADH dehydrogenase	0.00484462	0.110038
ENSGACT00000023279.1	Q7ZVZ6	Presequence protease, mitochondrial	0.00745039	-0.1045
ENSGACT00000023286.1	Q14028	Cyclic nucleotide-gated cation channel beta-1	0.0422821	0.0794317
ENSGACT00000023287.1	Q90673	PRELI domain-containing protein 1, mitochondrial	0.0176867	-0.0936936
ENSGACT00000023295.1			0.0179554	0.0924145
ENSGACT00000023312.1			0.00131146	-0.125487
ENSGACT00000023321.1	Q8TF61	F-box only protein 41	0.0373383	0.0840528
ENSGACT00000023346.1	P37967	Para-nitrobenzyl esterase	0.0499421	0.0789437
ENSGACT00000023350.1	Q66PG1	LARGE xylosyl- and glucuronyltransferase 2	0.00319606	-0.116073
ENSGACT00000023365.1	Q9C0A0	Contactin-associated protein-like 4	0.0351865	0.08233
ENSGACT00000023370.1	O88267	Acyl-coenzyme A thioesterase 1	0.0394315	-0.0978442
ENSGACT00000023374.1	O88267	Acyl-coenzyme A thioesterase 1	0.0208955	0.106232
ENSGACT00000023387.1	Q8WUT4	Leucine-rich repeat neuronal protein 4	0.0118766	0.110939
ENSGACT00000023397.1	Q9NQM4	Protein PIH1D3	0.01628	-0.0938376
ENSGACT00000023399.1	O18806	Coagulation factor VIII	0.0041545	-0.111926
ENSGACT00000023404.1	Q14149	MORC family CW-type zinc finger protein 3	0.0492859	0.0767776
ENSGACT00000023408.1	P10522	Myelin protein P0	0.00141786	0.12632
ENSGACT00000023418.1	P15259	Phosphoglycerate mutase 2	0.00698592	0.113629
ENSGACT00000023459.1	Q7Z6I6	Rho GTPase-activating protein 30	0.00875455	-0.104866
ENSGACT00000023465.1	Q96S53	Dual specificity testis-specific protein kinase 2	0.0369214	-0.0896376
ENSGACT00000023481.1	O95271	Poly	0.0499522	0.0766531
ENSGACT00000023510.1	Q9YGC0	GTP-binding nuclear protein Ran	0.0475391	0.0773772
ENSGACT00000023512.1	P53621	Coatomer subunit alpha	0.0053443	-0.114154
ENSGACT00000023536.1			0.0238237	-0.0884145
ENSGACT00000023537.1	Q9ESM3	Hyaluronan and proteoglycan link protein 2	0.0300633	0.0964791
ENSGACT00000023545.1			0.0349348	-0.0824217
ENSGACT00000023580.1	Q17QH8	Epimerase family protein SDR39U1	0.00432077	-0.128016
ENSGACT00000023582.1	O88855	Leukotriene B4 receptor 1	0.0477666	0.0918187
ENSGACT00000023584.1	P42931	Heat shock protein 30	0.0268342	0.104551
ENSGACT00000023599.1	A6QLW8	Solute carrier family 22 member 7	0.0456881	0.0934076
ENSGACT00000023607.2	Q99PU8	ATP-dependent RNA helicase DHX30	0.0176709	-0.0926451
ENSGACT00000023625.1	P68182	cAMP-dependent protein kinase catalytic subunit beta	0.0111921	0.100512
ENSGACT00000023705.1	Q9Y5G7	Protocadherin gamma-A6	0.0499925	0.0786839
ENSGACT00000023730.1	P30664	DNA replication licensing factor mcm4-B	0.00102822	0.128505
ENSGACT00000023732.1	Q95JF2	Growth hormone receptor	0.0113443	0.109957
ENSGACT00000023743.1	Q9DCV6	DAP3-binding cell death enhancer 1	0.0240211	-0.0882041
ENSGACT00000023751.1	Q68RJ7	Neuronal acetylcholine receptor subunit alpha-9-II	0.0223642	0.108599
ENSGACT00000023755.1			0.0448467	-0.0940937
ENSGACT00000023782.1	P53597	Succinate--CoA ligase	0.00827651	0.103116
ENSGACT00000023784.1	P18468	H-2 class II histocompatibility antigen, I-A beta chain	0.00506063	-0.133389
ENSGACT00000023789.1	Q708S6	Acid-sensing ion channel 1C	0.0326554	-0.101657
ENSGACT00000023817.1	P25100	Alpha-1D adrenergic receptor	0.00946612	-0.105737
ENSGACT00000023819.1			0.00533852	-0.108789
ENSGACT00000023851.1	P10247	H-2 class II histocompatibility antigen gamma chain	0.00634947	0.106575
ENSGACT00000023873.1	Q6IR74	Choline transporter-like protein 1	0.00255966	0.117784
ENSGACT00000023877.1	Q91453	Stonustoxin subunit beta	0.0248766	-0.0928895
ENSGACT00000023879.1	P32251	Alpha-2 adrenergic receptor	0.0036105	-0.120237
ENSGACT00000023884.1	A0ZSK3	Neoverrucotoxin subunit alpha	0.0162543	-0.0938444
ENSGACT00000023954.1			0.0275276	-0.0862581
ENSGACT00000023957.1	Q86Y22	Collagen alpha-1	0.0475063	0.087315
ENSGACT00000023982.1	Q99020	Heterogeneous nuclear ribonucleoprotein A/B	0.0154952	-0.0951958
ENSGACT00000023997.2	P55198	Protein AF-17	0.0183318	0.0925026
ENSGACT00000024008.1	Q4KMI4	Receptor expression-enhancing protein 2	0.0272191	-0.100436
ENSGACT00000024050.1	Q9UKT7	F-box/LRR-repeat protein 3	0.000865804	-0.14441
ENSGACT00000024068.1	B5FXN8	THO complex subunit 4	0.00125853	0.125948
ENSGACT00000024074.1	Q9D119	Protein phosphatase 1 regulatory subunit 27	0.0335346	-0.0873641
ENSGACT00000024084.1	P05307	Protein disulfide-isomerase	0.0019826	0.120998
ENSGACT00000024116.1	Q6DGP4	NEDD4 family-interacting protein 1-like	0.0108205	-0.099518
ENSGACT00000024123.1	Q68DU8	BTB/POZ domain-containing protein KCTD16	0.00873107	0.117134
ENSGACT00000024126.1	P52429	Diacylglycerol kinase epsilon	0.0345944	0.0890104
ENSGACT00000024148.1	Q6NYU7	Uracil phosphoribosyltransferase homolog	0.000159552	-0.147443
ENSGACT00000024150.2	Q5XI03	Centrosomal protein of 95 kDa	0.0034158	0.114325
ENSGACT00000024152.1	P14380	Transposon TX1 uncharacterized 82 kDa protein	0.0442799	-0.0852081
ENSGACT00000024180.2	Q6P773	TATA box-binding protein-associated factor, RNA polymerase I, subunit C	0.0127017	-0.100101
ENSGACT00000024183.1	Q9H8M5	Metal transporter CNNM2	0.0482135	-0.083958
ENSGACT00000024232.1	Q8IYB5	Stromal membrane-associated protein 1	0.00510965	-0.109343
ENSGACT00000024234.1	Q9UBB5	Methyl-CpG-binding domain protein 2	0.0355578	-0.0820822
ENSGACT00000024235.1	Q8JFQ6	Keratin, type I cytoskeletal 13	0.00520391	0.109112
ENSGACT00000024277.1	Q9UPV9	Trafficking kinesin-binding protein 1	0.0196151	0.102906
ENSGACT00000024283.1	Q7SX95	Max dimerization protein 3	0.0308776	-0.0842962
ENSGACT00000024302.1	P32298	G protein-coupled receptor kinase 4	0.000448207	0.137065
ENSGACT00000024339.1	P79134	Annexin A6	0.0448132	-0.0802148
ENSGACT00000024348.1	Q9H0F5	E3 ubiquitin-protein ligase RNF38	0.0369082	-0.0849195
ENSGACT00000024366.1	P18845	Neuronal acetylcholine receptor subunit alpha-3	0.0107525	-0.113344
ENSGACT00000024422.1	Q12981	Vesicle transport protein SEC20	0.0301779	-0.0990134
ENSGACT00000024448.1			0.0301818	-0.09024
ENSGACT00000024453.1	Q8TF17	SH3 domain and tetratricopeptide repeat-containing protein 2	0.000594717	-0.136134
ENSGACT00000024463.1	O35710	Nocturnin	0.0012152	-0.133965
ENSGACT00000024490.1	Q5XJQ5	Exosome complex component RRP45	0.000174544	0.146567
ENSGACT00000024491.1	Q08881	Tyrosine-protein kinase ITK/TSK	0.0477381	-0.0778841
ENSGACT00000024492.1	Q5XJQ5	Exosome complex component RRP45	0.00462064	-0.111429
ENSGACT00000024513.1	P52293	Importin subunit alpha-1	0.0162019	-0.0938905
ENSGACT00000024516.1	Q9NPJ8	NTF2-related export protein 2	0.00868937	-0.10247
ENSGACT00000024525.1	Q4V9P9	Nucleolar protein 11-like	0.0280601	-0.0857723
ENSGACT00000024541.2	Q6PFP6	NADPH-dependent diflavin oxidoreductase 1	0.0263728	-0.105583
ENSGACT00000024564.1	Q28717	Serine/threonine-protein phosphatase 2A activator	0.0194423	0.111205
ENSGACT00000024584.1	Q61500	Integral membrane protein 2A	0.00413903	0.111972
ENSGACT00000024597.1	Q5XIE8	Integral membrane protein 2B	0.0034158	0.114325
ENSGACT00000024655.1	P13105	Tropomyosin alpha-1 chain	0.0149777	0.1046
ENSGACT00000024682.1	Q505K2	Protein FAM160A1	0.0272334	-0.0899208
ENSGACT00000024691.1	Q5RE33	Receptor expression-enhancing protein 5	0.019748	0.0910307
ENSGACT00000024692.1	P81018	Ladderlectin	0.0425371	0.0823681
ENSGACT00000024693.1			0.0150228	-0.109747
ENSGACT00000024721.1	Q9Z138	Tyrosine-protein kinase transmembrane receptor ROR2	0.0365157	-0.0994238
ENSGACT00000024750.1	A6QLV3	Leucine-rich repeat protein SHOC-2	0.00671067	0.105879
ENSGACT00000024771.1	Q98TX3	Programmed cell death protein 4	0.0472866	0.0945561
ENSGACT00000024776.1	A6QLJ3	Translation factor GUF1, mitochondrial	0.0447492	0.078464
ENSGACT00000024790.1	P50541	Max-interacting protein 1	0.0381165	-0.0809751
ENSGACT00000024794.1	Q9UEY8	Gamma-adducin	0.000111948	-0.150857
ENSGACT00000024809.1	Q4V921	Small integral membrane protein 19	0.0295992	0.0900099
ENSGACT00000024811.1	Q6AXJ7	Protein FAM199X	0.0364525	-0.0996256
ENSGACT00000024815.1	Q5XJ10	Glyceraldehyde-3-phosphate dehydrogenase	0.0329591	0.0837558
ENSGACT00000024846.1	Q9TTU3	H	0.00849544	-0.102771
ENSGACT00000024848.1	Q6EKJ0	General transcription factor II-I repeat domain-containing protein 2B	0.0296065	0.0888309
ENSGACT00000024854.1	P23906	Interferon regulatory factor 2	0.0290896	0.0852188
ENSGACT00000024892.2	O95602	DNA-directed RNA polymerase I subunit RPA1	0.0120471	0.100265
ENSGACT00000024915.1	Q3MI00	DnaJ homolog subfamily B member 1	0.0007254	-0.157986
ENSGACT00000024918.1	Q6EIG3	Cytochrome P450 26B1	0.0254383	-0.10571
ENSGACT00000024930.3	Q6P5Q4	Leiomodin-2	0.0368182	0.0815286
ENSGACT00000024973.1	Q5R9S6	Tetraspanin-8	0.00051948	0.150086
ENSGACT00000024981.1	Q8K2H1	Periphilin-1	0.0438457	-0.0931748
ENSGACT00000024985.1	Q8IY57	YY1-associated factor 2	0.03001	0.0856007
ENSGACT00000024996.1	Q61606	Glucagon receptor	0.0268086	0.105457
ENSGACT00000025027.1	P15121	Aldose reductase	0.0464902	0.0777463
ENSGACT00000025029.2	Q9UHW9	Solute carrier family 12 member 6	0.0107225	-0.100575
ENSGACT00000025037.1	Q61510	E3 ubiquitin/ISG15 ligase TRIM25	0.0380549	-0.0812567
ENSGACT00000025042.1	O15553	Pyrin	0.0336517	-0.100229
ENSGACT00000025043.1	P19474	E3 ubiquitin-protein ligase TRIM21	0.0154552	0.0946194
ENSGACT00000025073.1	Q05682	Caldesmon	0.0299722	-0.0847575
ENSGACT00000025074.1			0.0320713	-0.0848547
ENSGACT00000025079.1	Q7SXN5	Dynamin-1-like protein	0.0472866	-0.0945561
ENSGACT00000025105.2	Q9UKN5	PR domain zinc finger protein 4	0.0240273	-0.0881349
ENSGACT00000025119.1	Q15722	Leukotriene B4 receptor 1	0.0307579	0.0990077
ENSGACT00000025162.1	Q5M821	Protein phosphatase 1H	0.00522265	-0.116814
ENSGACT00000025179.1	P07384	Calpain-1 catalytic subunit	0.0255838	-0.0876789
ENSGACT00000025188.1			0.0121904	0.100269
ENSGACT00000025201.1	O14618	Copper chaperone for superoxide dismutase	0.0257794	-0.0870638
ENSGACT00000025210.1	Q9UBJ2	ATP-binding cassette sub-family D member 2	0.0034028	0.114379
ENSGACT00000025218.1	Q9UHV9	Prefoldin subunit 2	0.0207665	-0.0902927
ENSGACT00000025244.1	Q8C428	Transmembrane channel-like protein 7	0.00704073	0.105238
ENSGACT00000025267.1	B5XB27	Kynurenine formamidase	0.0362798	0.0818329
ENSGACT00000025278.1	P08317	Interleukin-8	0.0257794	0.0870638
ENSGACT00000025280.1	P14095	Growth-regulated alpha protein	0.000116923	0.150442
ENSGACT00000025293.1	Q9YHV3	Noggin-3	0.0245236	-0.106199
ENSGACT00000025304.1	Q5M868	Non-lysosomal glucosylceramidase	0.0172792	0.092968
ENSGACT00000025321.1	Q5ZKQ3	RNA polymerase II-associated protein 3	0.0160455	0.0940289
ENSGACT00000025330.1	O60669	Monocarboxylate transporter 2	0.0368576	-0.0940387
ENSGACT00000025338.2	Q8BG30	Negative elongation factor A	0.0253121	0.0873406
ENSGACT00000025369.1	Q9DGI3	Thioredoxin	0.0353499	-0.100305
ENSGACT00000025371.1	Q501J6	Probable ATP-dependent RNA helicase DDX17	0.0450798	0.0782537
ENSGACT00000025413.1	P25433	Neurotrophin-3	0.00355522	-0.135686
ENSGACT00000025421.1	Q9GKX2	Dehydrogenase/reductase SDR family member 4	0.0279758	0.0858184
ENSGACT00000025427.1			0.0353513	0.0821744
ENSGACT00000025432.1	P50281	Matrix metalloproteinase-14	0.0300704	-0.0849148
ENSGACT00000025444.1	Q24574	Ubiquitin carboxyl-terminal hydrolase 47	0.0247758	0.0876736
ENSGACT00000025471.1	Q9NPC3	E3 ubiquitin-protein ligase CCNB1IP1	0.028477	0.103452
ENSGACT00000025477.1	Q9H611	ATP-dependent DNA helicase PIF1	0.00990415	0.100724
ENSGACT00000025494.1	Q9Y225	RING finger protein 24	0.0460243	-0.0940604
ENSGACT00000025524.1	Q8BU85	Methionine-R-sulfoxide reductase B3, mitochondrial	0.0245496	-0.0878018
ENSGACT00000025533.1	O54907	Tumor necrosis factor ligand superfamily member 12	0.0492537	0.0797493
ENSGACT00000025544.1	Q03422	Beta-2-microglobulin	0.0097029	0.100994
ENSGACT00000025547.1	O42197	Beta-2-microglobulin	0.00566266	-0.117585
ENSGACT00000025566.1	Q6P5U7	NACHT and WD repeat domain-containing protein 2	0.0319138	0.0974928
ENSGACT00000025589.1	Q8VCS0	N-acetylmuramoyl-L-alanine amidase	0.0179099	-0.112372
ENSGACT00000025590.1	Q0VBW2	Cornifelin	0.0487428	-0.0769621
ENSGACT00000025600.1	Q5U3I0	Sorting and assembly machinery component 50 homolog B	0.0193775	-0.0913075
ENSGACT00000025605.1	B1WAP7	Segment polarity protein dishevelled homolog DVL-3	0.0349368	0.0831323
ENSGACT00000025624.1	O88282	B-cell CLL/lymphoma 6 member B protein	0.00790896	-0.103715
ENSGACT00000025637.1	Q00341	Vigilin	0.00195028	-0.120967
ENSGACT00000025639.1	Q6P6B7	Ankyrin repeat domain-containing protein 16	0.012242	0.106728
ENSGACT00000025643.1	Q9H1C3	Glycosyltransferase 8 domain-containing protein 2	0.0433294	0.0789595
ENSGACT00000025700.1	Q7ZXV8	BUB3-interacting and GLEBS motif-containing protein ZNF207	0.0172239	0.0930141
ENSGACT00000025740.1			0.00068193	0.134722
ENSGACT00000025781.1	Q16527	Cysteine and glycine-rich protein 2	0.0383486	0.0813415
ENSGACT00000025790.1	Q93062	RNA-binding protein with multiple splicing	0.018128	-0.0922761
ENSGACT00000025795.1	P48303	Sphingosine 1-phosphate receptor 1	0.00902346	-0.12331
ENSGACT00000025797.1	Q5TZ18	Neuron navigator 3	0.0248713	0.093536
ENSGACT00000025807.1	Q6GML1	Cytidine monophosphate-N-acetylneuraminic acid hydroxylase	0.0196766	-0.103649
ENSGACT00000025811.1	Q60773	Cyclin-dependent kinase 4 inhibitor D	0.00819036	-0.103254
ENSGACT00000025828.1	Q5R4K8	Zinc finger protein 615	0.0286918	0.0863726
ENSGACT00000025831.1	Q08BN9	NXPE family member 3	0.0414657	0.0912249
ENSGACT00000025834.1	Q5HZL1	ERI1 exoribonuclease 2	0.0402885	-0.0878783
ENSGACT00000025850.1	Q99590	Protein SCAF11	0.00389842	0.11271
ENSGACT00000025863.1	Q6P5E6	ADP-ribosylation factor-binding protein GGA2	0.00440936	0.111188
ENSGACT00000025864.1	Q7T338	FGFR1 oncogene partner 2 homolog	0.0121407	-0.114261
ENSGACT00000025884.1	Q5RF65	Cytosolic beta-glucosidase	0.014951	0.0974046
ENSGACT00000025905.1	Q9EPZ8	E3 ubiquitin-protein ligase RNF103	0.016157	-0.114266
ENSGACT00000025911.1	P78318	Immunoglobulin-binding protein 1	0.0101374	0.100534
ENSGACT00000025921.1	Q5TCY1	Tau-tubulin kinase 1	0.00896867	-0.115335
ENSGACT00000025937.1	P67963	Casein kinase I isoform alpha	0.00739804	0.104592
ENSGACT00000025966.1	Q5ZME2	Malate dehydrogenase, cytoplasmic	0.0408302	-0.0798681
ENSGACT00000025998.1	Q7T1H5	Dead end protein 1	0.0170748	0.111204
ENSGACT00000026001.1	Q9ESN2	E3 ubiquitin-protein ligase TRIM39	0.0382098	-0.0886663
ENSGACT00000026026.1	P22125	Ras-related protein ORAB-1	0.00352631	-0.116197
ENSGACT00000026045.1	Q9Y263	Phospholipase A-2-activating protein	0.0241759	0.107273
ENSGACT00000026066.1	Q9CR11	YEATS domain-containing protein 4	0.0401368	0.0801448
ENSGACT00000026078.1			0.00717219	0.10517
ENSGACT00000026086.2	P97698	Smoothened homolog	0.0370841	0.081433
ENSGACT00000026102.1	Q6MFZ5	E3 ubiquitin-protein ligase TRIM39	0.000136105	0.161486
ENSGACT00000026110.1	Q96M69	Leucine-rich repeat and guanylate kinase domain-containing protein	0.0477555	0.0843373
ENSGACT00000026114.1	Q6MFZ5	E3 ubiquitin-protein ligase TRIM39	0.04685	0.0908655
ENSGACT00000026144.1	Q794F9	4F2 cell-surface antigen heavy chain	0.00233031	-0.118891
ENSGACT00000026154.1	Q9Y243	RAC-gamma serine/threonine-protein kinase	0.00305581	-0.12005
ENSGACT00000026156.1	P48065	Sodium- and chloride-dependent betaine transporter	0.00498369	-0.121235
ENSGACT00000026168.1	Q01970	1-phosphatidylinositol 4,5-bisphosphate phosphodiesterase beta-3	0.0359738	0.0818976
ENSGACT00000026179.1	Q7Z6P3	Ras-related protein Rab-44	0.0202517	-0.0906617
ENSGACT00000026180.1	O75529	TAF5-like RNA polymerase II p300/CBP-associated factor-associated factor 65 kDa subunit 5L	0.0328493	-0.0833911
ENSGACT00000026217.1	Q812B2	Glycoprotein hormone beta-5	0.0464413	0.0784918
ENSGACT00000026226.2	Q8R4P9	Multidrug resistance-associated protein 7	0.0238068	-0.0882692
ENSGACT00000026240.1	Q6DH44	WD repeat domain-containing protein 83	0.00229397	0.119076
ENSGACT00000026243.1			0.0178981	-0.0924606
ENSGACT00000026248.1	P58158	Galactosylgalactosylxylosylprotein 3-beta-glucuronosyltransferase 3	0.0124235	0.110049
ENSGACT00000026252.1	Q99JB3	Alpha-	0.00305934	-0.132631
ENSGACT00000026259.1	Q2UVX4	Complement C3	0.000764552	0.133476
ENSGACT00000026278.1	A2VE53	Inhibitor of nuclear factor kappa-B kinase-interacting protein	0.0444697	-0.0873489
ENSGACT00000026283.1	O35764	Neuronal pentraxin receptor	0.0197137	-0.101435
ENSGACT00000026294.1			0.047101	-0.0943961
ENSGACT00000026295.1	B5X3I1	WASH complex subunit 3	0.0283567	0.0981761
ENSGACT00000026301.1	Q9ULR5	Polyadenylate-binding protein-interacting protein 2B	5.39e-05	-0.157684
ENSGACT00000026311.1	Q7ZW02	Cholinephosphotransferase 1	0.0328453	-0.0907679
ENSGACT00000026317.1	Q6P6V6	Protein GPR108	0.0465262	-0.0901435
ENSGACT00000026332.1	P32018	Collagen alpha-1	0.0306455	0.0844554
ENSGACT00000026344.1			0.0143633	0.0956082
ENSGACT00000026348.1	Q5T3F8	CSC1-like protein 2	0.00642523	-0.12069
ENSGACT00000026360.1	Q8HZJ4	Calcium-binding protein 4	0.0401338	-0.0840487
ENSGACT00000026370.1	Q6ZMW3	Echinoderm microtubule-associated protein-like 6	0.0194572	-0.0981151
ENSGACT00000026391.1	Q9CY16	28S ribosomal protein S28, mitochondrial	0.000383358	-0.138679
ENSGACT00000026393.1	Q8IYB1	Protein MB21D2	0.0068989	0.114449
ENSGACT00000026395.1	Q92914	Fibroblast growth factor 11	0.00498523	-0.123297
ENSGACT00000026422.1	Q9Z2J6	Prostaglandin D2 receptor 2	0.00135522	0.143729
ENSGACT00000026427.1	P27044	Guanine nucleotide-binding protein G	0.0175021	0.0927835
ENSGACT00000026452.1	Q9WUV0	Origin recognition complex subunit 5	0.0215602	-0.0897392
ENSGACT00000026473.1	P23790	Serum response factor	0.0190629	-0.101212
ENSGACT00000026474.1			0.00980301	0.100863
ENSGACT00000026483.1	Q6SYV5	Myogenic factor 6	0.0385436	-0.0810719
ENSGACT00000026496.1	Q5R4J5	Synaptotagmin-1	0.0317125	0.0838811
ENSGACT00000026500.1	B2RYG6	Ubiquitin thioesterase OTUB1	0.00908912	0.10187
ENSGACT00000026512.1	Q86W92	Liprin-beta-1	0.00501281	-0.12928
ENSGACT00000026515.1	O08625	Synaptotagmin-10	0.0190618	-0.0921962
ENSGACT00000026516.1	Q16584	Mitogen-activated protein kinase kinase kinase 11	0.0153767	0.0973439
ENSGACT00000026518.1	Q5R6G1	Transcription termination factor 2, mitochondrial	0.00154439	-0.123642
ENSGACT00000026519.1	Q9D6N5	Dr1-associated corepressor	0.0282293	0.0856859
ENSGACT00000026524.1	Q05481	Zinc finger protein 91	0.0135897	-0.0973954
ENSGACT00000026529.1	Q8NFH4	Nucleoporin Nup37	0.00279864	-0.116723
ENSGACT00000026541.1	Q5I085	Serine/threonine-protein phosphatase PP1-beta catalytic subunit	0.0253121	0.0873406
ENSGACT00000026544.1	B5X3I6	Tetraspanin-9	0.0158839	0.114853
ENSGACT00000026577.1	P40240	CD9 antigen	0.0264141	0.0866948
ENSGACT00000026587.1	P43657	Lysophosphatidic acid receptor 6	0.0347526	-0.0876868
ENSGACT00000026588.1	O75912	Diacylglycerol kinase iota	0.000799867	-0.13093
ENSGACT00000026590.1	Q9BZR8	Apoptosis facilitator Bcl-2-like protein 14	0.02145	-0.0914993
ENSGACT00000026600.1	Q02111	Protein kinase C theta type	0.0106362	-0.121657
ENSGACT00000026616.1	Q4R5B0	ATP synthase subunit gamma, mitochondrial	0.0448273	0.0783459
ENSGACT00000026619.1	Q4R5B0	ATP synthase subunit gamma, mitochondrial	0.0214931	-0.0897853
ENSGACT00000026627.1	A6QLP7	Translocon-associated protein subunit alpha	0.03038	-0.101379
ENSGACT00000026653.1	Q9GZT3	SRA stem-loop-interacting RNA-binding protein, mitochondrial	0.0127324	-0.0972977
ENSGACT00000026655.1	Q99689	Fasciculation and elongation protein zeta-1	0.0391625	0.0811409
ENSGACT00000026672.1	O13065	Matrix metalloproteinase-18	0.0488103	-0.0769399
ENSGACT00000026675.1	Q3KTM2	Glycerophosphodiester phosphodiesterase domain-containing protein 5	0.00766596	-0.113231
ENSGACT00000026686.1	Q6IRA8	TIP41-like protein	0.0111359	0.0991293
ENSGACT00000026692.1	Q8K596	Sodium/calcium exchanger 2	0.0158006	-0.113492
ENSGACT00000026694.1	Q568V3	F-box only protein 50	0.0278077	-0.0859107
ENSGACT00000026726.1	E2RG47	Dolichyl-diphosphooligosaccharide--protein glycosyltransferase subunit STT3B	0.00328912	-0.120897
ENSGACT00000026763.1	Q99PP9	Tripartite motif-containing protein 16	0.0014987	-0.151081
ENSGACT00000026778.1	P51576	P2X purinoceptor 1	9.17e-05	-0.152748
ENSGACT00000026824.3	O75376	Nuclear receptor corepressor 1	0.00810492	0.1034
ENSGACT00000026827.1	O13076	Adenosine receptor A2b	0.0253113	-0.106431
ENSGACT00000026856.1	P63216	Guanine nucleotide-binding protein G	0.0152335	-0.0947669
ENSGACT00000026858.1	P30044	Peroxiredoxin-5, mitochondrial	0.0029653	0.116031
ENSGACT00000026861.1	P46664	Adenylosuccinate synthetase isozyme 2	0.0373545	0.081298
ENSGACT00000026868.1	Q91ZE0	Trimethyllysine dioxygenase, mitochondrial	0.00842678	0.108199
ENSGACT00000026885.1	O15297	Protein phosphatase 1D	0.00154892	0.124239
ENSGACT00000026900.1	Q9YH92	Claudin-7-B	0.0414156	-0.0796374
ENSGACT00000026914.2	Q0IIM8	TBC1 domain family member 8B	0.0466853	0.077678
ENSGACT00000026915.1	P41987	Gap junction alpha-3 protein	0.0427854	-0.0958292
ENSGACT00000026940.1	Q08CF3	Coiled-coil domain-containing protein 61	0.0399558	0.0908942
ENSGACT00000026958.1	Q1KME6	Ras-related protein Rab-6A	0.0428354	-0.0965385
ENSGACT00000026967.1	A5PF48	Unconventional myosin-Ic	0.0498341	-0.0765931
ENSGACT00000026972.1	P19492	Glutamate receptor 3	0.03291	0.0956099
ENSGACT00000026992.1	P79732	Ribonucleoside-diphosphate reductase large subunit	0.0152832	-0.0947208
ENSGACT00000027016.1	P35570	Insulin receptor substrate 1	0.0124269	-0.107925
ENSGACT00000027033.1	P52787	Cobalamin binding intrinsic factor	0.00407617	-0.119476
ENSGACT00000027040.1	Q7ZUY3	Histone H2AX	0.00539717	0.108651
ENSGACT00000027086.1	Q99MS7	EH domain-binding protein 1-like protein 1	0.000706367	-0.132268
ENSGACT00000027107.1	Q12981	Vesicle transport protein SEC20	0.0278917	-0.0858645
ENSGACT00000027109.1	Q0P5H1	Prenylcysteine oxidase-like	0.0239907	-0.0881508
ENSGACT00000027114.1	P51476	Pinopsin	0.0296599	-0.0853017
ENSGACT00000027117.1	A0JN61	DNA-directed RNA polymerase III subunit RPC9	0.0167869	0.0933832
ENSGACT00000027132.1	Q5RBL6	Golgi SNAP receptor complex member 1	0.00634947	-0.106575
ENSGACT00000027133.1	Q6DFT4	Trafficking regulator of GLUT4 1	0.00218989	0.129553
ENSGACT00000027215.1	P63159	High mobility group protein B1	0.0233709	-0.0885399
ENSGACT00000027236.1	Q8VCG9	Regulatory factor X-associated protein	0.000892776	-0.133452
ENSGACT00000027250.1	Q02084	Zinc-binding protein A33	0.000876456	-0.129943
ENSGACT00000027253.1	Q6AY65	Arfaptin-2	0.028227	-0.0857156
ENSGACT00000027261.2	P58659	Protein eva-1 homolog C	0.04133	-0.084352
ENSGACT00000027284.1	Q568N4	Mitochondrial import inner membrane translocase subunit Tim10 B	0.04022	-0.0975384
ENSGACT00000027289.1	Q7ZVK4	Vacuolar protein-sorting-associated protein 36	0.00059399	-0.134113
ENSGACT00000027298.1	P30825	High affinity cationic amino acid transporter 1	0.00325706	-0.114903
ENSGACT00000027303.1	E1C231	E3 ubiquitin-protein ligase listerin	0.0334406	-0.0830508
ENSGACT00000027320.1	Q9D7L8	Transmembrane and immunoglobulin domain-containing protein 1	0.0432336	-0.0868373
ENSGACT00000027332.1	Q99PT0	Probable ATP-dependent RNA helicase DDX52	0.0148898	-0.0950898
ENSGACT00000027333.1	Q99PT0	Probable ATP-dependent RNA helicase DDX52	0.00980312	0.100856
ENSGACT00000027338.1	Q86XS5	Angiopoietin-related protein 5	0.00190415	0.121244
ENSGACT00000027348.1	Q6UX15	Layilin	0.00149391	-0.129689
ENSGACT00000027359.1	Q96N23	Cilia- and flagella-associated protein 54	0.0380499	-0.0932916
ENSGACT00000027383.1	Q8CJ12	Adhesion G-protein coupled receptor G2	0.0304264	-0.0909584
ENSGACT00000027386.1	Q86SQ0	Pleckstrin homology-like domain family B member 2	0.0159936	0.094075
ENSGACT00000027428.2	Q8AXB4	Serine/threonine-protein kinase PAK 3	0.0093111	0.101548
ENSGACT00000027434.1	Q5VUJ6	Leucine-rich repeat and calponin homology domain-containing protein 2	0.0193094	0.0946926
ENSGACT00000027435.1	O15042	U2 snRNP-associated SURP motif-containing protein	0.0494225	0.0767315
ENSGACT00000027441.1	Q9Y328	Neuronal vesicle trafficking-associated protein 2	0.00733416	0.109112
ENSGACT00000027451.1	Q6P5I8	Protein YIPF5	0.021431	0.0900485
ENSGACT00000027455.1	Q6PBT8	Putative fibroblast growth factor 1	0.0407539	-0.094583
ENSGACT00000027459.1	Q503V9	Poly	0.04192	0.0963136
ENSGACT00000027461.2	Q9UBS8	E3 ubiquitin-protein ligase RNF14	0.0173061	-0.0929675
ENSGACT00000027483.1	Q52PJ5	Dihydropyrimidinase-related protein 3	0.0451105	-0.0785506
ENSGACT00000027490.1	Q8C9M2	Coiled-coil domain-containing protein 15	0.0174461	0.0928296
ENSGACT00000027497.1	O43264	Centromere/kinetochore protein zw10 homolog	0.0391401	-0.09454
ENSGACT00000027512.1	Q9JJ16	5-hydroxytryptamine receptor 3B	0.0320356	-0.0917954
ENSGACT00000027534.1	P48058	Glutamate receptor 4	0.0428354	0.0965385
ENSGACT00000027571.1	P82347	Delta-sarcoglycan	0.00196687	0.12109
ENSGACT00000027573.1	O73615	Heart- and neural crest derivatives-expressed protein 1	0.00249068	-0.118115
ENSGACT00000027598.1	Q8TDV5	Glucose-dependent insulinotropic receptor	0.0325692	-0.100251
ENSGACT00000027623.1	Q8BMB0	BRCA2-interacting transcriptional repressor EMSY	0.0302358	-0.0951512
ENSGACT00000027636.1	Q3KTM2	Glycerophosphodiester phosphodiesterase domain-containing protein 5	0.026239	-0.105052
ENSGACT00000027650.1	O76082	Solute carrier family 22 member 5	0.0168139	-0.0933612
ENSGACT00000027653.1	A9CB25	Solute carrier family 22 member 4	8.84e-05	0.160098
ENSGACT00000027668.1	P63331	Serine/threonine-protein phosphatase 2A catalytic subunit alpha isoform	0.00371236	0.11331
ENSGACT00000027675.1	Q60787	Lymphocyte cytosolic protein 2	0.0138994	0.0960585
ENSGACT00000027698.1	P62264	40S ribosomal protein S14	0.0235155	0.0884476
ENSGACT00000027739.1	P11631	NADH-ubiquinone oxidoreductase chain 4	0.0222416	0.0892779
